# Supplementary material for: Crystal structure of 4-[(1R,2S,5R)-2-isopropyl-5-methyl­cyclo­hex­yl] 2-methyl (2S,4S,5R)-1-[(2S,3R,5R)-5-meth­oxy­carbonyl-2-(2-methyl­phen­yl)pyrrolidine-3-carbon­yl]-5-(2-methyl­phen­yl)pyrrolidine-2,4-di­carboxyl­ate
Source: Acta Crystallogr E Crystallogr Commun. 2019 Apr 2;75(Pt 5):537–9. doi: 10.1107/S2056989019004079 (PMC6505609; doi:10.1107/S2056989019004079)
Supplement: Supplementary file 1 [file e-75-00537-sup1.cif]

##############################################################################
#                                                                            #
# This CIF contains the data in a paper accepted for publication in          #
# Acta Crystallographica Section E. It conforms to the requirements of       #
# Notes for Authors for Acta Crystallographica Section E, and has been       #
# peer reviewed under the auspices of the IUCr Commission on Journals.       #
#                                                                            #
# Full details of the Crystallographic Information File format               #
# are given in the paper "The Crystallographic Information File (CIF):       #
# a New Standard Archive File for Crystallography" by S. R. Hall, F. H.      #
# Allen and I. D. Brown [Acta Cryst. (1991), A47, 655-685].                  #
#                                                                            #
# The current version of the core CIF dictionary is obtainable from          #
# ftp://ftp.iucr.org/pub/cif_core.dic.                                       #
#                                                                            #
# Software is freely available for graphical display of the structure(s)     #
# in this CIF. For information consult the CIF software page                 #
# http://www.iucr.org/resources/cif/software.                                #
#                                                                            #
# This file may be used for bona fide research purposes within the           #
# scientific community so long as proper attribution is given to the journal # 
# article from which it was obtained.                                        #
#                                                                            #
##############################################################################
data_I
_database_code_depnum_ccdc_archive 'CCDC 1905705'
_audit_creation_method     SHELXL-97
_journal_date_recd_electronic     2018-12-24
_journal_date_accepted     2019-03-26
_journal_name_full     'Acta Crystallographica, Section E'
_journal_year     2019
_journal_volume     75
_journal_issue      5
_journal_page_first     537
_journal_page_last     539
_journal_paper_category     GO
_journal_paper_doi     10.1107/S2056989019004079
_journal_coeditor_code     EB2015
_publ_contact_author_name     'Konstantin V. Kudryavtsev'
_publ_contact_author_address
;
Department of Chemistry, M.V. Lomonosov Moscow State University,
Leninskie Gory 1/3, Moscow 119991, Russian Federation
;
_publ_contact_author_email     'kudr@med.chem.msu.ru'
_publ_contact_author_fax     '+7-495-932-8846'
_publ_contact_author_phone     '+7-495-939-3564'
_publ_section_title
;\
Crystal structure of
4-[(1<i>R</i>,2<i>S</i>,5<i>R</i>)-2-isopropyl-5-methylcyclohexyl] 2-methyl
(2<i>S</i>,4<i>S</i>,5<i>R</i>)-1-[(2<i>S</i>,3<i>R</i>,5<i>R</i>)-5-\
methoxycarbonyl-2-(2-methylphenyl)pyrrolidine-3-carbonyl]-5-(2-methylphenyl)\
pyrrolidine-2,4-dicarboxylate
;
_publ_section_title_footnote     .
loop_
    _publ_author_name
    _publ_author_footnote
    _publ_author_address
    'Ivantcova, Polina M.' .
;
Department of Chemistry, M.V. Lomonosov Moscow State University,
Leninskie Gory 1/3, Moscow 119991, Russian Federation
;
    'Sokolov, Mikhail N.' .
;
Department of Chemistry, M.V. Lomonosov Moscow State University,
Leninskie Gory 1/3, Moscow 119991, Russian Federation
;
    'Kudryavtsev, Konstantin V.' .
;
Department of Chemistry, M.V. Lomonosov Moscow State University,
Leninskie Gory 1/3, Moscow 119991, Russian Federation
;
    'Churakov, Andrei V.' .
;
Institute of General and Inorganic Chemistry,
Russian Academy of Sciences,
Leninskii prosp. 31, Moscow 119991, Russian Federation
;
_publ_section_synopsis
;
The title compound represents a chiral \b-proline dipeptide. Corresponding
stereogenic centres of constituting pyrrolidine units have opposite absolute
configurations. The central amide fragment is planar within 0.1 \%A and adopts
a <i>Z</i> configuration along the N---CO bond.
;
_chemical_name_systematic
;\
4-[(1<i>R</i>,2<i>S</i>,5<i>R</i>)-2-Isopropyl-5-methylcyclohexyl]
2-methyl
(2<i>S</i>,4<i>S</i>,5<i>R</i>)-1-[(2<i>S</i>,3<i>R</i>,5<i>R</i>)-\
5-methoxycarbonyl-2-(2-methylphenyl)pyrrolidine-3-carbonyl]-\
5-(2-methylphenyl)pyrrolidine-2,4-dicarboxylate
;
_chemical_name_common     ?
_chemical_formula_moiety     'C38 H50 N2 O7'
_chemical_formula_sum     'C38 H50 N2 O7'
_chemical_formula_iupac     'C38 H50 N2 O7'
_chemical_formula_weight     646.80
_chemical_melting_point     ?
_chemical_absolute_configuration     syn
_symmetry_cell_setting     orthorhombic
_symmetry_space_group_name_H-M     'P 21 21 21'
_symmetry_space_group_name_Hall     'P 2ac 2ab'
loop_
    _symmetry_equiv_pos_as_xyz
    'x, y, z'
    '-x+1/2, -y, z+1/2'
    '-x, y+1/2, -z+1/2'
    'x+1/2, -y+1/2, -z'
_cell_length_a     10.993(8)
_cell_length_b     13.198(10)
_cell_length_c     23.799(19)
_cell_angle_alpha     90.00
_cell_angle_beta     90.00
_cell_angle_gamma     90.00
_cell_volume     3453(5)
_cell_formula_units_Z     4
_cell_measurement_reflns_used     2257
_cell_measurement_theta_min     2.409
_cell_measurement_theta_max     20.404
_cell_measurement_temperature     150(2)
_exptl_crystal_description     needle
_exptl_crystal_colour     colourless
_exptl_crystal_size_max     0.50
_exptl_crystal_size_mid     0.10
_exptl_crystal_size_min     0.04
_exptl_crystal_density_diffrn     1.244
_exptl_crystal_density_meas     ?
_exptl_crystal_density_method     'not measured'
_exptl_crystal_F_000     1392
_exptl_absorpt_coefficient_mu     0.085
_exptl_absorpt_correction_type     multi-scan
_exptl_absorpt_process_details
;
(SADABS; Bruker, 2008)
;
_exptl_absorpt_correction_T_min     0.9587
_exptl_absorpt_correction_T_max     0.9966
_exptl_special_details     ?
_diffrn_ambient_temperature     150(2)
_diffrn_radiation_type     MoK\a
_diffrn_radiation_wavelength     0.71073
_diffrn_radiation_source     'fine-focus sealed tube'
_diffrn_radiation_monochromator     graphite
_diffrn_measurement_device_type     'Bruker SMART APEXII'
_diffrn_measurement_method     \w
_diffrn_detector_area_resol_mean     ?
_diffrn_reflns_number     19713
_diffrn_reflns_av_R_equivalents     0.1693
_diffrn_reflns_av_sigmaI/netI     0.1140
_diffrn_reflns_theta_min     2.30
_diffrn_reflns_theta_max     25.05
_diffrn_reflns_theta_full     25.05
_diffrn_measured_fraction_theta_max     0.999
_diffrn_measured_fraction_theta_full     0.999
_diffrn_reflns_limit_h_min     -13
_diffrn_reflns_limit_h_max     13
_diffrn_reflns_limit_k_min     -15
_diffrn_reflns_limit_k_max     15
_diffrn_reflns_limit_l_min     -27
_diffrn_reflns_limit_l_max     28
_diffrn_standards_number     .
_diffrn_standards_interval_count     ?
_diffrn_standards_interval_time     .
_diffrn_standards_decay_%     0
_refine_special_details
;
 Refinement of F^2^ against ALL reflections.  The weighted R-factor wR and
 goodness of fit S are based on F^2^, conventional R-factors R are based
 on F, with F set to zero for negative F^2^. The threshold expression of
 F^2^ > 2sigma(F^2^) is used only for calculating R-factors(gt) etc. and is
 not relevant to the choice of reflections for refinement.  R-factors based
 on F^2^ are statistically about twice as large as those based on F, and R-
 factors based on ALL data will be even larger.
;
_reflns_number_total     3438
_reflns_number_gt     1990
_reflns_threshold_expression     I>2\s(I)
_refine_ls_structure_factor_coef     Fsqd
_refine_ls_matrix_type     full
_refine_ls_R_factor_all     0.1295
_refine_ls_R_factor_gt     0.0599
_refine_ls_wR_factor_gt     0.0918
_refine_ls_wR_factor_ref     0.1129
_refine_ls_goodness_of_fit_ref     1.027
_refine_ls_restrained_S_all     1.027
_refine_ls_number_reflns     3438
_refine_ls_number_parameters     436
_refine_ls_number_restraints     0
_refine_ls_hydrogen_treatment     mixed
_refine_ls_weighting_scheme     calc
_refine_ls_weighting_details
         'calc w=1/[\s^2^(Fo^2^)+(0.0294P)^2^+0.0000P] where P=(Fo^2^+2Fc^2^)/3'
_atom_sites_solution_hydrogens     mixed
_atom_sites_solution_primary     direct
_atom_sites_solution_secondary     difmap
_refine_ls_shift/su_max     0.000
_refine_ls_shift/su_mean     0.000
_refine_diff_density_max     0.191
_refine_diff_density_min     -0.206
_refine_ls_extinction_method
;
SHELXTL (Sheldrick, 2008)
;
_refine_ls_extinction_coef     0.0035(7)
_refine_ls_extinction_expression
                                  'Fc^*^=kFc[1+0.001xFc^2^\l^3^/sin(2\q)]^-1/4^'
loop_
    _atom_type_symbol
    _atom_type_description
    _atom_type_scat_dispersion_real
    _atom_type_scat_dispersion_imag
    _atom_type_scat_source
    'C' 'C' 0.0033 0.0016
                         'International Tables Vol C Tables 4.2.6.8 and 6.1.1.4'
    'H' 'H' 0.0000 0.0000
                         'International Tables Vol C Tables 4.2.6.8 and 6.1.1.4'
    'N' 'N' 0.0061 0.0033
                         'International Tables Vol C Tables 4.2.6.8 and 6.1.1.4'
    'O' 'O' 0.0106 0.0060
                         'International Tables Vol C Tables 4.2.6.8 and 6.1.1.4'
_computing_data_collection
;
<i>APEX2</i> (Bruker, 2008)
;
_computing_cell_refinement
;
SAINT (Bruker, 2008)
;
_computing_data_reduction
;
SAINT (Bruker, 2008)
;
_computing_structure_solution
;
SHELXTL (Sheldrick, 2008)
;
_computing_structure_refinement
;
SHELXTL (Sheldrick, 2008)
;
_computing_molecular_graphics
;
SHELXTL (Sheldrick, 2008)
;
_computing_publication_material
;
SHELXTL (Sheldrick, 2008)
;
loop_
    _atom_site_type_symbol
    _atom_site_label
    _atom_site_fract_x
    _atom_site_fract_y
    _atom_site_fract_z
    _atom_site_U_iso_or_equiv
    _atom_site_adp_type
    _atom_site_calc_flag
    _atom_site_refinement_flags
    _atom_site_occupancy
    _atom_site_symmetry_multiplicity
    _atom_site_disorder_assembly
    _atom_site_disorder_group
    N N1 0.3110(4) 0.8167(3) 0.43708(16) 0.0312(10) Uani d . 1 1 . .
    N N2 0.4319(4) 1.1224(3) 0.4206(2) 0.0436(12) Uani d . 1 1 . .
    H H11 0.407(6) 1.116(5) 0.457(3) 0.10(3) Uiso d . 1 1 . .
    O O1 0.1121(3) 0.5592(3) 0.37321(14) 0.0422(9) Uani d . 1 1 . .
    O O2 0.0621(4) 0.6760(3) 0.30922(16) 0.0501(11) Uani d . 1 1 . .
    O O3 0.2308(3) 0.7761(3) 0.58012(14) 0.0464(10) Uani d . 1 1 . .
    O O4 0.3899(3) 0.7031(3) 0.53704(15) 0.0442(9) Uani d . 1 1 . .
    O O5 0.4036(3) 0.9273(2) 0.49501(14) 0.0403(9) Uani d . 1 1 . .
    O O6 0.7399(3) 1.1224(3) 0.47147(16) 0.0510(10) Uani d . 1 1 . .
    O O7 0.5675(3) 1.1762(3) 0.51165(17) 0.0573(12) Uani d . 1 1 . .
    C C1 0.2786(4) 0.7736(4) 0.3819(2) 0.0334(12) Uani d . 1 1 . .
    H H1 0.2707 0.8293 0.3537 0.040 Uiso calc R 1 1 . .
    C C2 0.1512(4) 0.7294(4) 0.3953(2) 0.0349(13) Uani d . 1 1 . .
    H H2 0.0931 0.7877 0.3943 0.042 Uiso calc R 1 1 . .
    C C3 0.1600(4) 0.6968(4) 0.4560(2) 0.0358(13) Uani d . 1 1 . .
    H H3A 0.2042 0.6318 0.4596 0.043 Uiso calc R 1 1 . .
    H H3B 0.0784 0.6897 0.4731 0.043 Uiso calc R 1 1 . .
    C C4 0.2309(4) 0.7833(4) 0.48281(19) 0.0341(13) Uani d . 1 1 . .
    H H4 0.1733 0.8393 0.4923 0.041 Uiso calc R 1 1 . .
    C C5 0.3734(4) 0.6966(4) 0.3617(2) 0.0325(12) Uani d . 1 1 . .
    C C6 0.3970(5) 0.6843(4) 0.3047(2) 0.0378(13) Uani d . 1 1 . .
    C C7 0.4838(5) 0.6134(4) 0.2886(2) 0.0454(15) Uani d . 1 1 . .
    H H7 0.5010 0.6046 0.2498 0.054 Uiso calc R 1 1 . .
    C C8 0.5454(5) 0.5555(5) 0.3274(2) 0.0482(15) Uani d . 1 1 . .
    H H8 0.6047 0.5078 0.3154 0.058 Uiso calc R 1 1 . .
    C C9 0.5203(5) 0.5676(4) 0.3839(2) 0.0469(15) Uani d . 1 1 . .
    H H9 0.5608 0.5272 0.4111 0.056 Uiso calc R 1 1 . .
    C C10 0.4355(4) 0.6392(4) 0.4004(2) 0.0393(13) Uani d . 1 1 . .
    H H10 0.4199 0.6488 0.4393 0.047 Uiso calc R 1 1 . .
    C C11 0.1050(5) 0.6535(4) 0.3537(2) 0.0347(13) Uani d . 1 1 . .
    C C12 0.2549(5) 0.4131(4) 0.3088(2) 0.0519(16) Uani d . 1 1 . .
    H H12 0.2946 0.4681 0.3312 0.062 Uiso calc R 1 1 . .
    C C13 0.3418(6) 0.3231(5) 0.3088(3) 0.074(2) Uani d . 1 1 . .
    H H13A 0.3423 0.2917 0.3461 0.111 Uiso calc R 1 1 . .
    H H13B 0.4240 0.3464 0.2995 0.111 Uiso calc R 1 1 . .
    H H13C 0.3150 0.2734 0.2809 0.111 Uiso calc R 1 1 . .
    C C14 0.2384(6) 0.4538(5) 0.2488(2) 0.0645(18) Uani d . 1 1 . .
    H H14A 0.3182 0.4697 0.2327 0.097 Uiso calc R 1 1 . .
    H H14B 0.1886 0.5154 0.2498 0.097 Uiso calc R 1 1 . .
    H H14C 0.1981 0.4024 0.2257 0.097 Uiso calc R 1 1 . .
    C C15 -0.2423(5) 0.3419(4) 0.3906(3) 0.0611(18) Uani d . 1 1 . .
    H H15A -0.2895 0.2858 0.3748 0.092 Uiso calc R 1 1 . .
    H H15B -0.2943 0.4019 0.3940 0.092 Uiso calc R 1 1 . .
    H H15C -0.2118 0.3227 0.4278 0.092 Uiso calc R 1 1 . .
    C C16 0.2962(5) 0.7515(4) 0.5349(2) 0.0357(13) Uani d . 1 1 . .
    C C17 0.2759(5) 0.7423(5) 0.6340(2) 0.0579(17) Uani d . 1 1 . .
    H H17A 0.2106 0.7463 0.6619 0.087 Uiso calc R 1 1 . .
    H H17B 0.3437 0.7857 0.6457 0.087 Uiso calc R 1 1 . .
    H H17C 0.3041 0.6721 0.6310 0.087 Uiso calc R 1 1 . .
    C C18 0.3889(5) 0.8945(4) 0.4471(2) 0.0334(12) Uani d . 1 1 . .
    C C19 0.3782(4) 1.0456(4) 0.3845(2) 0.0376(13) Uani d . 1 1 . .
    H H19 0.3982 1.0647 0.3449 0.045 Uiso calc R 1 1 . .
    C C20 0.4485(4) 0.9445(4) 0.3976(2) 0.0378(13) Uani d . 1 1 . .
    H H20 0.4506 0.8986 0.3642 0.045 Uiso calc R 1 1 . .
    C C21 0.5763(4) 0.9835(4) 0.4127(2) 0.0437(15) Uani d . 1 1 . .
    H H21A 0.6346 0.9690 0.3820 0.052 Uiso calc R 1 1 . .
    H H21B 0.6060 0.9513 0.4476 0.052 Uiso calc R 1 1 . .
    C C22 0.5611(5) 1.0986(4) 0.4208(2) 0.0412(14) Uani d . 1 1 . .
    H H22 0.5995 1.1335 0.3880 0.049 Uiso calc R 1 1 . .
    C C23 0.6197(5) 1.1381(4) 0.4736(3) 0.0430(14) Uani d . 1 1 . .
    C C24 0.8099(5) 1.1593(5) 0.5196(3) 0.0618(18) Uani d . 1 1 . .
    H H24A 0.8920 1.1779 0.5073 0.093 Uiso calc R 1 1 . .
    H H24B 0.8152 1.1059 0.5481 0.093 Uiso calc R 1 1 . .
    H H24C 0.7695 1.2188 0.5356 0.093 Uiso calc R 1 1 . .
    C C25 0.2412(4) 1.0401(3) 0.3886(2) 0.0349(13) Uani d . 1 1 . .
    C C26 0.1694(5) 1.0283(4) 0.3403(2) 0.0381(13) Uani d . 1 1 . .
    C C27 0.0444(5) 1.0164(4) 0.3473(3) 0.0551(17) Uani d . 1 1 . .
    H H27 -0.0051 1.0071 0.3150 0.066 Uiso calc R 1 1 . .
    C C28 -0.0096(6) 1.0178(4) 0.3992(4) 0.066(2) Uani d . 1 1 . .
    H H28 -0.0951 1.0091 0.4025 0.080 Uiso calc R 1 1 . .
    C C29 0.0595(6) 1.0314(5) 0.4460(3) 0.0619(19) Uani d . 1 1 . .
    H H29 0.0223 1.0322 0.4821 0.074 Uiso calc R 1 1 . .
    C C30 0.1839(5) 1.0443(4) 0.4410(2) 0.0478(15) Uani d . 1 1 . .
    H H30 0.2313 1.0562 0.4738 0.057 Uiso calc R 1 1 . .
    C C31 0.2218(5) 1.0293(4) 0.2826(2) 0.0540(17) Uani d . 1 1 . .
    H H31A 0.1569 1.0182 0.2551 0.081 Uiso calc R 1 1 . .
    H H31B 0.2827 0.9754 0.2792 0.081 Uiso calc R 1 1 . .
    H H31C 0.2604 1.0951 0.2755 0.081 Uiso calc R 1 1 . .
    C C32 0.3347(5) 0.7466(4) 0.2601(2) 0.0518(16) Uani d . 1 1 . .
    H H32A 0.2468 0.7472 0.2671 0.078 Uiso calc R 1 1 . .
    H H32B 0.3509 0.7170 0.2231 0.078 Uiso calc R 1 1 . .
    H H32C 0.3659 0.8161 0.2612 0.078 Uiso calc R 1 1 . .
    C C44 0.0484(5) 0.4778(4) 0.3427(2) 0.0407(14) Uani d . 1 1 . .
    H H44A 0.0258 0.5020 0.3043 0.049 Uiso calc R 1 1 . .
    C C45 0.1339(5) 0.3885(4) 0.3380(2) 0.0451(14) Uani d . 1 1 . .
    H H45 0.1538 0.3664 0.3771 0.054 Uiso calc R 1 1 . .
    C C46 0.0616(5) 0.3019(4) 0.3104(2) 0.0557(17) Uani d . 1 1 . .
    H H46A 0.0371 0.3220 0.2720 0.067 Uiso calc R 1 1 . .
    H H46B 0.1137 0.2409 0.3075 0.067 Uiso calc R 1 1 . .
    C C47 -0.0515(5) 0.2770(4) 0.3450(3) 0.0550(16) Uani d . 1 1 . .
    H H47A -0.0964 0.2213 0.3264 0.066 Uiso calc R 1 1 . .
    H H47B -0.0260 0.2528 0.3825 0.066 Uiso calc R 1 1 . .
    C C48 -0.1351(5) 0.3657(4) 0.3520(2) 0.0468(15) Uani d . 1 1 . .
    H H48 -0.1676 0.3849 0.3142 0.056 Uiso calc R 1 1 . .
    C C49 -0.0645(5) 0.4561(4) 0.3758(2) 0.0426(14) Uani d . 1 1 . .
    H H49C -0.1175 0.5168 0.3755 0.051 Uiso calc R 1 1 . .
    H H49A -0.0421 0.4418 0.4153 0.051 Uiso calc R 1 1 . .
loop_
    _atom_site_aniso_label
    _atom_site_aniso_U_11
    _atom_site_aniso_U_22
    _atom_site_aniso_U_33
    _atom_site_aniso_U_12
    _atom_site_aniso_U_13
    _atom_site_aniso_U_23
    N1 0.032(2) 0.026(3) 0.035(2) -0.003(2) 0.002(2) 0.0005(19)
    N2 0.036(3) 0.038(3) 0.056(3) -0.003(2) -0.008(3) -0.002(3)
    O1 0.050(2) 0.028(2) 0.048(2) -0.0019(18) -0.012(2) -0.0016(17)
    O2 0.064(3) 0.035(2) 0.051(2) -0.006(2) -0.018(2) 0.0069(19)
    O3 0.044(2) 0.060(3) 0.036(2) 0.0077(19) 0.006(2) 0.0026(18)
    O4 0.042(2) 0.040(2) 0.050(2) 0.0087(19) -0.005(2) 0.0033(17)
    O5 0.047(2) 0.033(2) 0.041(2) -0.0036(17) 0.002(2) -0.0061(17)
    O6 0.044(2) 0.051(3) 0.058(3) -0.0057(19) -0.005(2) -0.011(2)
    O7 0.045(3) 0.068(3) 0.059(3) -0.001(2) 0.002(2) -0.018(2)
    C1 0.032(3) 0.033(3) 0.036(3) -0.006(2) 0.001(3) -0.002(2)
    C2 0.031(3) 0.035(3) 0.039(3) 0.004(2) -0.001(3) 0.000(3)
    C3 0.029(3) 0.036(3) 0.043(3) -0.005(2) 0.002(3) 0.001(3)
    C4 0.026(3) 0.036(3) 0.040(3) 0.002(2) 0.001(3) -0.002(2)
    C5 0.031(3) 0.030(3) 0.036(3) -0.005(2) 0.001(3) 0.000(2)
    C6 0.034(3) 0.041(4) 0.039(3) -0.007(3) 0.000(3) 0.001(3)
    C7 0.040(3) 0.054(4) 0.042(3) 0.004(3) 0.009(3) -0.004(3)
    C8 0.037(3) 0.053(4) 0.055(4) 0.009(3) 0.001(3) -0.010(3)
    C9 0.039(3) 0.047(4) 0.055(4) 0.007(3) -0.003(3) -0.001(3)
    C10 0.028(3) 0.044(4) 0.045(3) 0.002(3) -0.004(3) -0.006(3)
    C11 0.024(3) 0.031(4) 0.049(3) 0.003(2) 0.003(3) 0.006(3)
    C12 0.055(4) 0.049(4) 0.052(4) 0.004(3) 0.005(3) -0.014(3)
    C13 0.069(5) 0.056(5) 0.097(5) 0.013(4) 0.018(4) -0.013(4)
    C14 0.063(4) 0.079(5) 0.052(4) -0.006(4) 0.009(4) -0.013(3)
    C15 0.062(4) 0.045(4) 0.076(4) -0.012(3) -0.008(4) 0.008(3)
    C16 0.033(3) 0.034(3) 0.041(3) -0.004(3) 0.003(3) 0.006(3)
    C17 0.061(4) 0.079(5) 0.034(3) 0.007(3) 0.000(3) 0.005(3)
    C18 0.031(3) 0.029(3) 0.040(3) 0.004(3) 0.001(3) -0.001(3)
    C19 0.038(3) 0.036(4) 0.039(3) 0.001(3) -0.001(3) 0.002(3)
    C20 0.034(3) 0.033(3) 0.047(3) -0.002(2) 0.009(3) -0.010(3)
    C21 0.035(3) 0.040(4) 0.056(4) -0.010(2) 0.006(3) -0.008(3)
    C22 0.045(3) 0.031(4) 0.047(3) -0.014(3) 0.001(3) 0.001(3)
    C23 0.036(3) 0.036(4) 0.057(4) -0.004(3) 0.002(3) -0.002(3)
    C24 0.043(4) 0.076(5) 0.066(4) 0.000(3) -0.007(4) -0.019(3)
    C25 0.035(3) 0.022(3) 0.048(3) 0.002(2) 0.004(3) 0.003(2)
    C26 0.031(3) 0.028(3) 0.055(4) -0.001(2) -0.001(3) 0.001(3)
    C27 0.040(4) 0.042(4) 0.084(5) 0.001(3) -0.002(4) -0.002(3)
    C28 0.033(4) 0.042(4) 0.124(7) 0.007(3) 0.015(5) 0.019(4)
    C29 0.048(4) 0.055(5) 0.083(5) 0.021(3) 0.018(4) 0.019(4)
    C30 0.047(4) 0.040(4) 0.056(4) 0.012(3) 0.007(3) 0.010(3)
    C31 0.050(4) 0.052(4) 0.060(4) 0.005(3) -0.011(3) -0.016(3)
    C32 0.054(4) 0.053(4) 0.048(3) 0.009(3) 0.009(3) 0.002(3)
    C44 0.049(4) 0.028(3) 0.044(3) -0.004(3) -0.011(3) -0.005(3)
    C45 0.044(3) 0.040(4) 0.051(3) 0.003(3) -0.004(3) -0.007(3)
    C46 0.063(4) 0.038(4) 0.066(4) -0.002(3) 0.000(4) -0.013(3)
    C47 0.066(4) 0.034(4) 0.065(4) -0.011(3) -0.015(4) -0.004(3)
    C48 0.044(4) 0.038(4) 0.058(4) -0.003(3) -0.010(3) 0.010(3)
    C49 0.048(3) 0.030(3) 0.050(3) 0.002(3) -0.006(3) 0.005(3)
_geom_special_details
;
 All esds (except the esd in the dihedral angle between two l.s. planes)
 are estimated using the full covariance matrix.  The cell esds are taken
 into account individually in the estimation of esds in distances, angles
 and torsion angles; correlations between esds in cell parameters are only
 used when they are defined by crystal symmetry.  An approximate (isotropic)
 treatment of cell esds is used for estimating esds involving l.s. planes.
;
loop_
    _geom_bond_atom_site_label_1
    _geom_bond_atom_site_label_2
    _geom_bond_site_symmetry_2
    _geom_bond_distance
    _geom_bond_publ_flag
    N1 C18 . 1.357(6) ?
    N1 C4 . 1.468(6) ?
    N1 C1 . 1.475(6) ?
    N2 C19 . 1.453(6) ?
    N2 C22 . 1.455(7) ?
    N2 H11 . 0.91(6) ?
    O1 C11 . 1.331(6) ?
    O1 C44 . 1.473(6) ?
    O2 C11 . 1.196(6) ?
    O3 C16 . 1.333(6) ?
    O3 C17 . 1.446(6) ?
    O4 C16 . 1.213(6) ?
    O5 C18 . 1.231(5) ?
    O6 C23 . 1.339(6) ?
    O6 C24 . 1.464(6) ?
    O7 C23 . 1.185(6) ?
    C1 C5 . 1.533(7) ?
    C1 C2 . 1.550(6) ?
    C1 H1 . 1.0000 ?
    C2 C11 . 1.497(7) ?
    C2 C3 . 1.511(7) ?
    C2 H2 . 1.0000 ?
    C3 C4 . 1.523(7) ?
    C3 H3A . 0.9900 ?
    C3 H3B . 0.9900 ?
    C4 C16 . 1.493(7) ?
    C4 H4 . 1.0000 ?
    C5 C10 . 1.376(7) ?
    C5 C6 . 1.389(6) ?
    C6 C7 . 1.391(7) ?
    C6 C32 . 1.507(7) ?
    C7 C8 . 1.376(7) ?
    C7 H7 . 0.9500 ?
    C8 C9 . 1.382(7) ?
    C8 H8 . 0.9500 ?
    C9 C10 . 1.384(7) ?
    C9 H9 . 0.9500 ?
    C10 H10 . 0.9500 ?
    C12 C13 . 1.524(8) ?
    C12 C45 . 1.536(7) ?
    C12 C14 . 1.537(7) ?
    C12 H12 . 1.0000 ?
    C13 H13A . 0.9800 ?
    C13 H13B . 0.9800 ?
    C13 H13C . 0.9800 ?
    C14 H14A . 0.9800 ?
    C14 H14B . 0.9800 ?
    C14 H14C . 0.9800 ?
    C15 C48 . 1.527(7) ?
    C15 H15A . 0.9800 ?
    C15 H15B . 0.9800 ?
    C15 H15C . 0.9800 ?
    C17 H17A . 0.9800 ?
    C17 H17B . 0.9800 ?
    C17 H17C . 0.9800 ?
    C18 C20 . 1.501(7) ?
    C19 C25 . 1.511(7) ?
    C19 C20 . 1.573(7) ?
    C19 H19 . 1.0000 ?
    C20 C21 . 1.538(7) ?
    C20 H20 . 1.0000 ?
    C21 C22 . 1.540(7) ?
    C21 H21A . 0.9900 ?
    C21 H21B . 0.9900 ?
    C22 C23 . 1.505(7) ?
    C22 H22 . 1.0000 ?
    C24 H24A . 0.9800 ?
    C24 H24B . 0.9800 ?
    C24 H24C . 0.9800 ?
    C25 C30 . 1.399(7) ?
    C25 C26 . 1.403(7) ?
    C26 C27 . 1.393(7) ?
    C26 C31 . 1.489(8) ?
    C27 C28 . 1.370(9) ?
    C27 H27 . 0.9500 ?
    C28 C29 . 1.360(9) ?
    C28 H28 . 0.9500 ?
    C29 C30 . 1.384(8) ?
    C29 H29 . 0.9500 ?
    C30 H30 . 0.9500 ?
    C31 H31A . 0.9800 ?
    C31 H31B . 0.9800 ?
    C31 H31C . 0.9800 ?
    C32 H32A . 0.9800 ?
    C32 H32B . 0.9800 ?
    C32 H32C . 0.9800 ?
    C44 C49 . 1.498(7) ?
    C44 C45 . 1.512(7) ?
    C44 H44A . 1.0000 ?
    C45 C46 . 1.539(7) ?
    C45 H45 . 1.0000 ?
    C46 C47 . 1.525(7) ?
    C46 H46A . 0.9900 ?
    C46 H46B . 0.9900 ?
    C47 C48 . 1.498(8) ?
    C47 H47A . 0.9900 ?
    C47 H47B . 0.9900 ?
    C48 C49 . 1.532(7) ?
    C48 H48 . 1.0000 ?
    C49 H49C . 0.9900 ?
    C49 H49A . 0.9900 ?
loop_
    _geom_angle_atom_site_label_1
    _geom_angle_atom_site_label_2
    _geom_angle_atom_site_label_3
    _geom_angle_site_symmetry_1
    _geom_angle_site_symmetry_3
    _geom_angle
    _geom_angle_publ_flag
    C18 N1 C4 . . 118.4(4) ?
    C18 N1 C1 . . 126.9(4) ?
    C4 N1 C1 . . 113.5(4) ?
    C19 N2 C22 . . 104.4(4) ?
    C19 N2 H11 . . 112(4) ?
    C22 N2 H11 . . 106(4) ?
    C11 O1 C44 . . 118.8(4) ?
    C16 O3 C17 . . 117.1(4) ?
    C23 O6 C24 . . 116.0(5) ?
    N1 C1 C5 . . 111.8(4) ?
    N1 C1 C2 . . 100.4(4) ?
    C5 C1 C2 . . 115.4(4) ?
    N1 C1 H1 . . 109.6 ?
    C5 C1 H1 . . 109.6 ?
    C2 C1 H1 . . 109.6 ?
    C11 C2 C3 . . 117.6(4) ?
    C11 C2 C1 . . 115.0(4) ?
    C3 C2 C1 . . 104.2(4) ?
    C11 C2 H2 . . 106.4 ?
    C3 C2 H2 . . 106.4 ?
    C1 C2 H2 . . 106.4 ?
    C2 C3 C4 . . 102.7(4) ?
    C2 C3 H3A . . 111.2 ?
    C4 C3 H3A . . 111.2 ?
    C2 C3 H3B . . 111.2 ?
    C4 C3 H3B . . 111.2 ?
    H3A C3 H3B . . 109.1 ?
    N1 C4 C16 . . 114.4(4) ?
    N1 C4 C3 . . 102.8(4) ?
    C16 C4 C3 . . 112.6(4) ?
    N1 C4 H4 . . 109.0 ?
    C16 C4 H4 . . 109.0 ?
    C3 C4 H4 . . 109.0 ?
    C10 C5 C6 . . 119.8(5) ?
    C10 C5 C1 . . 119.4(4) ?
    C6 C5 C1 . . 120.7(5) ?
    C5 C6 C7 . . 118.4(5) ?
    C5 C6 C32 . . 122.6(5) ?
    C7 C6 C32 . . 119.0(5) ?
    C8 C7 C6 . . 121.8(5) ?
    C8 C7 H7 . . 119.1 ?
    C6 C7 H7 . . 119.1 ?
    C7 C8 C9 . . 119.4(5) ?
    C7 C8 H8 . . 120.3 ?
    C9 C8 H8 . . 120.3 ?
    C8 C9 C10 . . 119.3(5) ?
    C8 C9 H9 . . 120.3 ?
    C10 C9 H9 . . 120.3 ?
    C5 C10 C9 . . 121.3(5) ?
    C5 C10 H10 . . 119.4 ?
    C9 C10 H10 . . 119.4 ?
    O2 C11 O1 . . 124.3(5) ?
    O2 C11 C2 . . 123.6(5) ?
    O1 C11 C2 . . 112.0(5) ?
    C13 C12 C45 . . 112.2(5) ?
    C13 C12 C14 . . 110.3(5) ?
    C45 C12 C14 . . 113.1(5) ?
    C13 C12 H12 . . 107.0 ?
    C45 C12 H12 . . 107.0 ?
    C14 C12 H12 . . 107.0 ?
    C12 C13 H13A . . 109.5 ?
    C12 C13 H13B . . 109.5 ?
    H13A C13 H13B . . 109.5 ?
    C12 C13 H13C . . 109.5 ?
    H13A C13 H13C . . 109.5 ?
    H13B C13 H13C . . 109.5 ?
    C12 C14 H14A . . 109.5 ?
    C12 C14 H14B . . 109.5 ?
    H14A C14 H14B . . 109.5 ?
    C12 C14 H14C . . 109.5 ?
    H14A C14 H14C . . 109.5 ?
    H14B C14 H14C . . 109.5 ?
    C48 C15 H15A . . 109.5 ?
    C48 C15 H15B . . 109.5 ?
    H15A C15 H15B . . 109.5 ?
    C48 C15 H15C . . 109.5 ?
    H15A C15 H15C . . 109.5 ?
    H15B C15 H15C . . 109.5 ?
    O4 C16 O3 . . 123.5(5) ?
    O4 C16 C4 . . 126.2(5) ?
    O3 C16 C4 . . 110.1(4) ?
    O3 C17 H17A . . 109.5 ?
    O3 C17 H17B . . 109.5 ?
    H17A C17 H17B . . 109.5 ?
    O3 C17 H17C . . 109.5 ?
    H17A C17 H17C . . 109.5 ?
    H17B C17 H17C . . 109.5 ?
    O5 C18 N1 . . 120.7(5) ?
    O5 C18 C20 . . 121.0(5) ?
    N1 C18 C20 . . 118.1(4) ?
    N2 C19 C25 . . 113.6(4) ?
    N2 C19 C20 . . 106.0(4) ?
    C25 C19 C20 . . 115.9(4) ?
    N2 C19 H19 . . 107.0 ?
    C25 C19 H19 . . 107.0 ?
    C20 C19 H19 . . 107.0 ?
    C18 C20 C21 . . 111.3(5) ?
    C18 C20 C19 . . 108.3(4) ?
    C21 C20 C19 . . 102.2(4) ?
    C18 C20 H20 . . 111.6 ?
    C21 C20 H20 . . 111.6 ?
    C19 C20 H20 . . 111.6 ?
    C20 C21 C22 . . 105.1(4) ?
    C20 C21 H21A . . 110.7 ?
    C22 C21 H21A . . 110.7 ?
    C20 C21 H21B . . 110.7 ?
    C22 C21 H21B . . 110.7 ?
    H21A C21 H21B . . 108.8 ?
    N2 C22 C23 . . 110.2(5) ?
    N2 C22 C21 . . 108.5(4) ?
    C23 C22 C21 . . 113.6(5) ?
    N2 C22 H22 . . 108.1 ?
    C23 C22 H22 . . 108.1 ?
    C21 C22 H22 . . 108.1 ?
    O7 C23 O6 . . 124.9(5) ?
    O7 C23 C22 . . 125.3(5) ?
    O6 C23 C22 . . 109.7(5) ?
    O6 C24 H24A . . 109.5 ?
    O6 C24 H24B . . 109.5 ?
    H24A C24 H24B . . 109.5 ?
    O6 C24 H24C . . 109.5 ?
    H24A C24 H24C . . 109.5 ?
    H24B C24 H24C . . 109.5 ?
    C30 C25 C26 . . 118.8(5) ?
    C30 C25 C19 . . 120.3(5) ?
    C26 C25 C19 . . 120.9(5) ?
    C27 C26 C25 . . 118.0(6) ?
    C27 C26 C31 . . 119.6(6) ?
    C25 C26 C31 . . 122.5(5) ?
    C28 C27 C26 . . 122.3(6) ?
    C28 C27 H27 . . 118.9 ?
    C26 C27 H27 . . 118.9 ?
    C29 C28 C27 . . 119.9(6) ?
    C29 C28 H28 . . 120.0 ?
    C27 C28 H28 . . 120.0 ?
    C28 C29 C30 . . 119.8(7) ?
    C28 C29 H29 . . 120.1 ?
    C30 C29 H29 . . 120.1 ?
    C29 C30 C25 . . 121.1(6) ?
    C29 C30 H30 . . 119.4 ?
    C25 C30 H30 . . 119.4 ?
    C26 C31 H31A . . 109.5 ?
    C26 C31 H31B . . 109.5 ?
    H31A C31 H31B . . 109.5 ?
    C26 C31 H31C . . 109.5 ?
    H31A C31 H31C . . 109.5 ?
    H31B C31 H31C . . 109.5 ?
    C6 C32 H32A . . 109.5 ?
    C6 C32 H32B . . 109.5 ?
    H32A C32 H32B . . 109.5 ?
    C6 C32 H32C . . 109.5 ?
    H32A C32 H32C . . 109.5 ?
    H32B C32 H32C . . 109.5 ?
    O1 C44 C49 . . 105.9(4) ?
    O1 C44 C45 . . 108.1(4) ?
    C49 C44 C45 . . 113.9(4) ?
    O1 C44 H44A . . 109.6 ?
    C49 C44 H44A . . 109.6 ?
    C45 C44 H44A . . 109.6 ?
    C44 C45 C12 . . 114.0(5) ?
    C44 C45 C46 . . 106.9(4) ?
    C12 C45 C46 . . 114.3(5) ?
    C44 C45 H45 . . 107.1 ?
    C12 C45 H45 . . 107.1 ?
    C46 C45 H45 . . 107.1 ?
    C47 C46 C45 . . 110.5(5) ?
    C47 C46 H46A . . 109.5 ?
    C45 C46 H46A . . 109.5 ?
    C47 C46 H46B . . 109.5 ?
    C45 C46 H46B . . 109.5 ?
    H46A C46 H46B . . 108.1 ?
    C48 C47 C46 . . 113.1(5) ?
    C48 C47 H47A . . 109.0 ?
    C46 C47 H47A . . 109.0 ?
    C48 C47 H47B . . 109.0 ?
    C46 C47 H47B . . 109.0 ?
    H47A C47 H47B . . 107.8 ?
    C47 C48 C15 . . 112.3(5) ?
    C47 C48 C49 . . 109.8(4) ?
    C15 C48 C49 . . 109.2(5) ?
    C47 C48 H48 . . 108.5 ?
    C15 C48 H48 . . 108.5 ?
    C49 C48 H48 . . 108.5 ?
    C44 C49 C48 . . 112.0(4) ?
    C44 C49 H49C . . 109.2 ?
    C48 C49 H49C . . 109.2 ?
    C44 C49 H49A . . 109.2 ?
    C48 C49 H49A . . 109.2 ?
    H49C C49 H49A . . 107.9 ?
loop_
    _geom_torsion_atom_site_label_1
    _geom_torsion_atom_site_label_2
    _geom_torsion_atom_site_label_3
    _geom_torsion_atom_site_label_4
    _geom_torsion_site_symmetry_1
    _geom_torsion_site_symmetry_2
    _geom_torsion_site_symmetry_3
    _geom_torsion_site_symmetry_4
    _geom_torsion
    _geom_torsion_publ_flag
    C18 N1 C1 C5 . . . . 82.6(6) ?
    C4 N1 C1 C5 . . . . -110.1(4) ?
    C18 N1 C1 C2 . . . . -154.5(4) ?
    C4 N1 C1 C2 . . . . 12.8(5) ?
    N1 C1 C2 C11 . . . . -163.0(4) ?
    C5 C1 C2 C11 . . . . -42.6(6) ?
    N1 C1 C2 C3 . . . . -32.9(5) ?
    C5 C1 C2 C3 . . . . 87.5(5) ?
    C11 C2 C3 C4 . . . . 169.7(4) ?
    C1 C2 C3 C4 . . . . 41.1(5) ?
    C18 N1 C4 C16 . . . . -57.3(6) ?
    C1 N1 C4 C16 . . . . 134.2(4) ?
    C18 N1 C4 C3 . . . . -179.7(4) ?
    C1 N1 C4 C3 . . . . 11.9(5) ?
    C2 C3 C4 N1 . . . . -32.2(5) ?
    C2 C3 C4 C16 . . . . -155.7(4) ?
    N1 C1 C5 C10 . . . . 31.8(6) ?
    C2 C1 C5 C10 . . . . -82.1(6) ?
    N1 C1 C5 C6 . . . . -148.2(4) ?
    C2 C1 C5 C6 . . . . 97.8(6) ?
    C10 C5 C6 C7 . . . . 0.0(8) ?
    C1 C5 C6 C7 . . . . -179.9(5) ?
    C10 C5 C6 C32 . . . . -178.4(5) ?
    C1 C5 C6 C32 . . . . 1.7(8) ?
    C5 C6 C7 C8 . . . . 0.4(8) ?
    C32 C6 C7 C8 . . . . 178.8(5) ?
    C6 C7 C8 C9 . . . . 0.3(9) ?
    C7 C8 C9 C10 . . . . -1.4(9) ?
    C6 C5 C10 C9 . . . . -1.1(8) ?
    C1 C5 C10 C9 . . . . 178.9(4) ?
    C8 C9 C10 C5 . . . . 1.8(8) ?
    C44 O1 C11 O2 . . . . -9.1(7) ?
    C44 O1 C11 C2 . . . . 167.9(4) ?
    C3 C2 C11 O2 . . . . 158.3(5) ?
    C1 C2 C11 O2 . . . . -78.4(6) ?
    C3 C2 C11 O1 . . . . -18.7(6) ?
    C1 C2 C11 O1 . . . . 104.6(5) ?
    C17 O3 C16 O4 . . . . -0.1(7) ?
    C17 O3 C16 C4 . . . . 174.5(4) ?
    N1 C4 C16 O4 . . . . -39.9(7) ?
    C3 C4 C16 O4 . . . . 76.9(6) ?
    N1 C4 C16 O3 . . . . 145.6(4) ?
    C3 C4 C16 O3 . . . . -97.5(5) ?
    C4 N1 C18 O5 . . . . 9.4(7) ?
    C1 N1 C18 O5 . . . . 176.1(5) ?
    C4 N1 C18 C20 . . . . -165.7(4) ?
    C1 N1 C18 C20 . . . . 1.0(7) ?
    C22 N2 C19 C25 . . . . 166.6(4) ?
    C22 N2 C19 C20 . . . . 38.2(5) ?
    O5 C18 C20 C21 . . . . 36.7(7) ?
    N1 C18 C20 C21 . . . . -148.3(4) ?
    O5 C18 C20 C19 . . . . -74.8(6) ?
    N1 C18 C20 C19 . . . . 100.2(5) ?
    N2 C19 C20 C18 . . . . 85.9(5) ?
    C25 C19 C20 C18 . . . . -41.1(6) ?
    N2 C19 C20 C21 . . . . -31.7(5) ?
    C25 C19 C20 C21 . . . . -158.6(5) ?
    C18 C20 C21 C22 . . . . -102.5(5) ?
    C19 C20 C21 C22 . . . . 12.9(5) ?
    C19 N2 C22 C23 . . . . -154.8(4) ?
    C19 N2 C22 C21 . . . . -29.9(6) ?
    C20 C21 C22 N2 . . . . 9.5(6) ?
    C20 C21 C22 C23 . . . . 132.5(5) ?
    C24 O6 C23 O7 . . . . -2.5(8) ?
    C24 O6 C23 C22 . . . . 178.5(4) ?
    N2 C22 C23 O7 . . . . 5.4(8) ?
    C21 C22 C23 O7 . . . . -116.6(6) ?
    N2 C22 C23 O6 . . . . -175.6(4) ?
    C21 C22 C23 O6 . . . . 62.4(6) ?
    N2 C19 C25 C30 . . . . -43.5(6) ?
    C20 C19 C25 C30 . . . . 79.5(6) ?
    N2 C19 C25 C26 . . . . 138.0(5) ?
    C20 C19 C25 C26 . . . . -99.0(6) ?
    C30 C25 C26 C27 . . . . -3.1(7) ?
    C19 C25 C26 C27 . . . . 175.4(5) ?
    C30 C25 C26 C31 . . . . 176.2(5) ?
    C19 C25 C26 C31 . . . . -5.3(7) ?
    C25 C26 C27 C28 . . . . 1.2(8) ?
    C31 C26 C27 C28 . . . . -178.1(5) ?
    C26 C27 C28 C29 . . . . 0.3(9) ?
    C27 C28 C29 C30 . . . . 0.2(9) ?
    C28 C29 C30 C25 . . . . -2.2(9) ?
    C26 C25 C30 C29 . . . . 3.6(7) ?
    C19 C25 C30 C29 . . . . -174.9(5) ?
    C11 O1 C44 C49 . . . . -102.4(5) ?
    C11 O1 C44 C45 . . . . 135.1(5) ?
    O1 C44 C45 C12 . . . . -57.3(6) ?
    C49 C44 C45 C12 . . . . -174.7(4) ?
    O1 C44 C45 C46 . . . . 175.4(4) ?
    C49 C44 C45 C46 . . . . 58.0(6) ?
    C13 C12 C45 C44 . . . . 175.8(5) ?
    C14 C12 C45 C44 . . . . -58.7(6) ?
    C13 C12 C45 C46 . . . . -60.9(6) ?
    C14 C12 C45 C46 . . . . 64.6(6) ?
    C44 C45 C46 C47 . . . . -57.6(6) ?
    C12 C45 C46 C47 . . . . 175.3(5) ?
    C45 C46 C47 C48 . . . . 58.6(6) ?
    C46 C47 C48 C15 . . . . -175.3(4) ?
    C46 C47 C48 C49 . . . . -53.6(6) ?
    O1 C44 C49 C48 . . . . -174.8(4) ?
    C45 C44 C49 C48 . . . . -56.2(6) ?
    C47 C48 C49 C44 . . . . 51.4(6) ?
    C15 C48 C49 C44 . . . . 174.9(4) ?
loop_
    _geom_hbond_atom_site_label_D
    _geom_hbond_atom_site_label_H
    _geom_hbond_atom_site_label_A
    _geom_hbond_site_symmetry_A
    _geom_hbond_distance_DH
    _geom_hbond_distance_HA
    _geom_hbond_distance_DA
    _geom_hbond_angle_DHA
    C3 H3B O4 4_466 0.99 2.52 3.254(6) 131
    C3 H3B O5 4_466 0.99 2.58 3.462(6) 149
    C49 H49A O7 4_466 0.99 2.63 3.511(7) 149
_iucr_refine_instructions_details
;
TITL z in P2(1)2(1)2(1)
CELL  0.71073  10.9927  13.1982  23.7993   90.000   90.000   90.000
ZERR    4.000   0.0083   0.0098   0.0185    0.000    0.000    0.000
LATT -1
SYMM 1/2-X, -Y, 1/2+Z
SYMM -X, 1/2+Y, 1/2-Z
SYMM 1/2+X, 1/2-Y, -Z
SFAC C H N O
UNIT 152 200 8 28
TEMP -123
SIZE .50 .10 .04
L.S. 10
BOND $H
ACTA
CONF
FMAP 2
MERG 3
PLAN 8
OMIT -2 50.1
OMIT  0   0   2
OMIT  0   1   1
OMIT  1   0   1
OMIT  0   1   4
WGHT    0.029400
EXTI    0.003487
FVAR       0.13263
N1    3    0.311004    0.816728    0.437080    11.00000    0.03248    0.02568 =
         0.03543    0.00050    0.00246   -0.00281
N2    3    0.431870    1.122382    0.420588    11.00000    0.03617    0.03839 =
         0.05633   -0.00239   -0.00825   -0.00308
H11   2    0.407222    1.115743    0.456718    11.00000    0.09574
O1    4    0.112099    0.559226    0.373210    11.00000    0.04997    0.02834 =
         0.04815   -0.00157   -0.01161   -0.00187
O2    4    0.062056    0.675978    0.309223    11.00000    0.06436    0.03452 =
         0.05142    0.00688   -0.01799   -0.00570
O3    4    0.230818    0.776064    0.580122    11.00000    0.04375    0.05951 =
         0.03607    0.00264    0.00636    0.00768
O4    4    0.389866    0.703115    0.537041    11.00000    0.04243    0.03957 =
         0.05048    0.00326   -0.00472    0.00867
O5    4    0.403591    0.927288    0.495013    11.00000    0.04698    0.03287 =
         0.04099   -0.00607    0.00158   -0.00360
O6    4    0.739888    1.122362    0.471467    11.00000    0.04388    0.05107 =
         0.05817   -0.01139   -0.00478   -0.00569
O7    4    0.567493    1.176180    0.511646    11.00000    0.04526    0.06790 =
         0.05865   -0.01800    0.00176   -0.00080
C1    1    0.278618    0.773584    0.381909    11.00000    0.03155    0.03257 =
         0.03603   -0.00154    0.00131   -0.00612
AFIX  13
H1    2    0.270682    0.829306    0.353675    11.00000   -1.20000
AFIX   0
C2    1    0.151207    0.729447    0.395260    11.00000    0.03050    0.03538 =
         0.03885    0.00031   -0.00071    0.00352
AFIX  13
H2    2    0.093142    0.787746    0.394282    11.00000   -1.20000
AFIX   0
C3    1    0.160022    0.696779    0.455953    11.00000    0.02863    0.03558 =
         0.04307    0.00075    0.00223   -0.00475
AFIX  23
H3A   2    0.204240    0.631757    0.459565    11.00000   -1.20000
H3B   2    0.078370    0.689722    0.473061    11.00000   -1.20000
AFIX   0
C4    1    0.230925    0.783254    0.482807    11.00000    0.02584    0.03633 =
         0.04014   -0.00199    0.00070    0.00174
AFIX  13
H4    2    0.173263    0.839308    0.492288    11.00000   -1.20000
AFIX   0
C5    1    0.373419    0.696611    0.361656    11.00000    0.03139    0.03004 =
         0.03615    0.00046    0.00138   -0.00526
C6    1    0.397012    0.684322    0.304733    11.00000    0.03382    0.04113 =
         0.03854    0.00090    0.00010   -0.00674
C7    1    0.483813    0.613376    0.288618    11.00000    0.04010    0.05424 =
         0.04189   -0.00358    0.00881    0.00361
AFIX  43
H7    2    0.501017    0.604610    0.249803    11.00000   -1.20000
AFIX   0
C8    1    0.545430    0.555549    0.327396    11.00000    0.03688    0.05300 =
         0.05460   -0.00989    0.00084    0.00873
AFIX  43
H8    2    0.604684    0.507787    0.315448    11.00000   -1.20000
AFIX   0
C9    1    0.520285    0.567617    0.383910    11.00000    0.03899    0.04707 =
         0.05461   -0.00106   -0.00282    0.00661
AFIX  43
H9    2    0.560797    0.527202    0.411129    11.00000   -1.20000
AFIX   0
C10   1    0.435495    0.639172    0.400436    11.00000    0.02837    0.04432 =
         0.04515   -0.00588   -0.00379    0.00182
AFIX  43
H10   2    0.419855    0.648810    0.439329    11.00000   -1.20000
AFIX   0
C11   1    0.104973    0.653528    0.353671    11.00000    0.02371    0.03111 =
         0.04939    0.00632    0.00261    0.00277
C12   1    0.254904    0.413116    0.308830    11.00000    0.05471    0.04895 =
         0.05216   -0.01437    0.00485    0.00389
AFIX  13
H12   2    0.294640    0.468093    0.331172    11.00000   -1.20000
AFIX   0
C13   1    0.341781    0.323149    0.308816    11.00000    0.06936    0.05590 =
         0.09706   -0.01299    0.01794    0.01279
AFIX 137
H13A  2    0.342283    0.291703    0.346118    11.00000   -1.50000
H13B  2    0.423974    0.346449    0.299469    11.00000   -1.50000
H13C  2    0.314960    0.273433    0.280852    11.00000   -1.50000
AFIX   0
C14   1    0.238446    0.453844    0.248823    11.00000    0.06271    0.07913 =
         0.05153   -0.01327    0.00874   -0.00635
AFIX 137
H14A  2    0.318234    0.469707    0.232697    11.00000   -1.50000
H14B  2    0.188552    0.515353    0.249813    11.00000   -1.50000
H14C  2    0.198056    0.402448    0.225690    11.00000   -1.50000
AFIX   0
C15   1   -0.242251    0.341886    0.390601    11.00000    0.06242    0.04497 =
         0.07599    0.00794   -0.00757   -0.01186
AFIX 137
H15A  2   -0.289495    0.285756    0.374774    11.00000   -1.50000
H15B  2   -0.294262    0.401880    0.393999    11.00000   -1.50000
H15C  2   -0.211782    0.322723    0.427811    11.00000   -1.50000
AFIX   0
C16   1    0.296158    0.751461    0.534944    11.00000    0.03283    0.03373 =
         0.04064    0.00611    0.00318   -0.00383
C17   1    0.275940    0.742315    0.634038    11.00000    0.06109    0.07881 =
         0.03382    0.00535    0.00016    0.00749
AFIX 137
H17A  2    0.210569    0.746319    0.661948    11.00000   -1.50000
H17B  2    0.343730    0.785669    0.645748    11.00000   -1.50000
H17C  2    0.304100    0.672083    0.630957    11.00000   -1.50000
AFIX   0
C18   1    0.388922    0.894462    0.447059    11.00000    0.03128    0.02943 =
         0.03952   -0.00087    0.00130    0.00448
C19   1    0.378178    1.045599    0.384516    11.00000    0.03776    0.03573 =
         0.03917    0.00191   -0.00121    0.00148
AFIX  13
H19   2    0.398183    1.064681    0.344916    11.00000   -1.20000
AFIX   0
C20   1    0.448491    0.944514    0.397575    11.00000    0.03413    0.03254 =
         0.04683   -0.01043    0.00915   -0.00192
AFIX  13
H20   2    0.450559    0.898632    0.364150    11.00000   -1.20000
AFIX   0
C21   1    0.576261    0.983540    0.412661    11.00000    0.03500    0.04018 =
         0.05601   -0.00801    0.00558   -0.01001
AFIX  23
H21A  2    0.634552    0.968983    0.381996    11.00000   -1.20000
H21B  2    0.606002    0.951332    0.447627    11.00000   -1.20000
AFIX   0
C22   1    0.561075    1.098626    0.420770    11.00000    0.04516    0.03112 =
         0.04727    0.00063    0.00105   -0.01435
AFIX  13
H22   2    0.599508    1.133543    0.387976    11.00000   -1.20000
AFIX   0
C23   1    0.619680    1.138142    0.473551    11.00000    0.03556    0.03601 =
         0.05738   -0.00204    0.00179   -0.00389
C24   1    0.809928    1.159316    0.519589    11.00000    0.04274    0.07645 =
         0.06617   -0.01940   -0.00678    0.00034
AFIX 137
H24A  2    0.891992    1.177935    0.507251    11.00000   -1.50000
H24B  2    0.815201    1.105926    0.548103    11.00000   -1.50000
H24C  2    0.769487    1.218830    0.535633    11.00000   -1.50000
AFIX   0
C25   1    0.241199    1.040108    0.388591    11.00000    0.03485    0.02185 =
         0.04803    0.00335    0.00403    0.00189
C26   1    0.169386    1.028321    0.340286    11.00000    0.03139    0.02752 =
         0.05534    0.00064   -0.00058   -0.00075
C27   1    0.044388    1.016420    0.347321    11.00000    0.03994    0.04180 =
         0.08354   -0.00238   -0.00235    0.00099
AFIX  43
H27   2   -0.005145    1.007059    0.315026    11.00000   -1.20000
AFIX   0
C28   1   -0.009560    1.017752    0.399198    11.00000    0.03316    0.04179 =
         0.12418    0.01853    0.01524    0.00715
AFIX  43
H28   2   -0.095065    1.009125    0.402470    11.00000   -1.20000
AFIX   0
C29   1    0.059456    1.031442    0.446014    11.00000    0.04792    0.05506 =
         0.08276    0.01916    0.01768    0.02131
AFIX  43
H29   2    0.022316    1.032163    0.482054    11.00000   -1.20000
AFIX   0
C30   1    0.183916    1.044319    0.441017    11.00000    0.04736    0.03994 =
         0.05606    0.00985    0.00715    0.01216
AFIX  43
H30   2    0.231261    1.056222    0.473752    11.00000   -1.20000
AFIX   0
C31   1    0.221805    1.029337    0.282593    11.00000    0.04986    0.05194 =
         0.06012   -0.01601   -0.01116    0.00469
AFIX 137
H31A  2    0.156874    1.018206    0.255060    11.00000   -1.50000
H31B  2    0.282655    0.975415    0.279210    11.00000   -1.50000
H31C  2    0.260382    1.095059    0.275540    11.00000   -1.50000
AFIX   0
C32   1    0.334725    0.746608    0.260131    11.00000    0.05424    0.05272 =
         0.04830    0.00219    0.00889    0.00880
AFIX 137
H32A  2    0.246848    0.747154    0.267059    11.00000   -1.50000
H32B  2    0.350927    0.717027    0.223111    11.00000   -1.50000
H32C  2    0.365898    0.816146    0.261221    11.00000   -1.50000
AFIX   0
C44   1    0.048433    0.477814    0.342733    11.00000    0.04918    0.02844 =
         0.04443   -0.00467   -0.01127   -0.00378
AFIX  13
H44A  2    0.025803    0.502001    0.304310    11.00000   -1.20000
AFIX   0
C45   1    0.133880    0.388453    0.338010    11.00000    0.04443    0.04033 =
         0.05058   -0.00665   -0.00384    0.00258
AFIX  13
H45   2    0.153755    0.366387    0.377144    11.00000   -1.20000
AFIX   0
C46   1    0.061565    0.301871    0.310445    11.00000    0.06340    0.03799 =
         0.06581   -0.01285    0.00028   -0.00190
AFIX  23
H46A  2    0.037140    0.322038    0.272000    11.00000   -1.20000
H46B  2    0.113672    0.240917    0.307527    11.00000   -1.20000
AFIX   0
C47   1   -0.051485    0.277023    0.344951    11.00000    0.06620    0.03363 =
         0.06503   -0.00417   -0.01506   -0.01139
AFIX  23
H47A  2   -0.096358    0.221299    0.326354    11.00000   -1.20000
H47B  2   -0.025986    0.252817    0.382521    11.00000   -1.20000
AFIX   0
C48   1   -0.135079    0.365725    0.351988    11.00000    0.04435    0.03800 =
         0.05800    0.01002   -0.01007   -0.00331
AFIX  13
H48   2   -0.167637    0.384903    0.314222    11.00000   -1.20000
AFIX   0
C49   1   -0.064522    0.456099    0.375820    11.00000    0.04799    0.02997 =
         0.04975    0.00504   -0.00595    0.00245
AFIX  23
H49C  2   -0.117502    0.516754    0.375524    11.00000   -1.20000
H49A  2   -0.042092    0.441790    0.415318    11.00000   -1.20000
HKLF 4
REM  z in P2(1)2(1)2(1)
REM R1 =  0.0599 for   1990 Fo > 4sig(Fo)  and  0.1295 for all   3438 data
REM    436 parameters refined using      0 restraints
END
WGHT      0.0294      0.0000
REM Highest difference peak  0.191,  deepest hole -0.206,  1-sigma level  0.042
Q1    1  -0.2293  0.3045  0.4203  11.00000  0.05    0.19
Q2    1   0.4023  0.9783  0.5218  11.00000  0.05    0.16
Q3    1   0.2172  0.7587  0.3273  11.00000  0.05    0.16
Q4    1  -0.0075  0.3349  0.4279  11.00000  0.05    0.16
Q5    1   0.3010  0.7942  0.4101  11.00000  0.05    0.16
Q6    1   0.3000  0.6256  0.5849  11.00000  0.05    0.16
Q7    1   0.6668  1.0264  0.4269  11.00000  0.05    0.16
Q8    1  -0.0199  0.9664  0.4437  11.00000  0.05    0.15
;
