# Supplementary material for: Crystal structure of 4-[(1R,2S,5R)-2-isopropyl-5-methyl­cyclo­hex­yl] 2-methyl (2S,4S,5R)-1-[(2S,3R,5R)-5-meth­oxy­carbonyl-2-(2-methyl­phen­yl)pyrrolidine-3-carbon­yl]-5-(2-methyl­phen­yl)pyrrolidine-2,4-di­carboxyl­ate
Source: Acta Crystallogr E Crystallogr Commun. 2019 Apr 2;75(Pt 5):537–9. doi: 10.1107/S2056989019004079 (PMC6505609; doi:10.1107/S2056989019004079)
Supplement: Supplementary file 2 [file e-75-00537-Isup2.hkl]

# 
# h,k,l, Fc-squared, Fo-squared, sigma(Fo-squared) and status flag 
# 
data_I
_shelx_title ' z in P2(1)2(1)2(1)' 
_shelx_refln_list_code          4 
_shelx_F_calc_maximum      188.69 
_exptl_crystal_F_000      1392.00 
_reflns_d_resolution_high  0.8393 
 
loop_ 
 _symmetry_equiv_pos_as_xyz 
 'x, y, z' 
 '-x+1/2, -y, z+1/2' 
 '-x, y+1/2, -z+1/2' 
 'x+1/2, -y+1/2, -z' 
 
_cell_length_a    10.9927 
_cell_length_b    13.1982 
_cell_length_c    23.7993 
_cell_angle_alpha  90.000 
_cell_angle_beta   90.000 
_cell_angle_gamma  90.000 
 
_shelx_F_squared_multiplier     1.000 
 
loop_ 
 _refln_index_h 
 _refln_index_k 
 _refln_index_l 
 _refln_F_squared_calc 
 _refln_F_squared_meas 
 _refln_F_squared_sigma 
 _refln_observed_status 
   2   0   0      674.78      528.15     44.31 o 
   4   0   0      208.52      215.76     40.38 o 
   6   0   0    11797.70    11757.40    630.15 o 
   8   0   0        0.24       48.24     54.00 o 
  10   0   0      496.63      419.00     78.04 o 
  12   0   0       13.95      100.52     68.23 o 
   1   1   0      229.20      208.69     19.18 o 
   2   1   0     3703.96     3697.95    133.59 o 
   3   1   0      234.22      224.44     33.99 o 
   4   1   0      112.49      135.97     32.91 o 
   5   1   0      311.68      327.56     45.24 o 
   6   1   0        0.56      -31.68     31.68 o 
   7   1   0      823.93      793.05     54.05 o 
   8   1   0      660.34      634.42     60.19 o 
   9   1   0        5.32      -10.63     38.68 o 
  10   1   0       28.70       16.44     44.39 o 
  11   1   0        0.25       39.45     45.11 o 
  12   1   0       94.83       94.03     48.23 o 
  13   1   0        7.15       58.50     47.53 o 
   0   2   0       78.06       81.27     28.70 o 
   1   2   0     8657.38     8172.27    250.15 o 
   2   2   0    23353.28    23398.20    824.13 o 
   3   2   0     5917.67     5781.99    207.25 o 
   4   2   0     1342.31     1357.01     56.29 o 
   5   2   0      845.80      824.00     48.61 o 
   6   2   0       49.50      -10.40     32.60 o 
   7   2   0        8.73        6.97     32.35 o 
   8   2   0        2.37      -34.31     34.82 o 
   9   2   0        2.65      -25.75     39.52 o 
  10   2   0       43.49      -14.89     43.52 o 
  11   2   0      580.54      509.79     59.97 o 
  12   2   0        5.96       82.72     46.80 o 
   1   3   0    17504.03    17105.29    521.12 o 
   2   3   0        3.87       -3.02     20.59 o 
   3   3   0    19650.10    20395.93    714.71 o 
   4   3   0       16.47      -17.80     22.29 o 
   5   3   0       19.49      -26.58     26.58 o 
   6   3   0      407.63      429.99     36.16 o 
   7   3   0       78.55       48.84     29.24 o 
   8   3   0       65.30       57.21     38.06 o 
   9   3   0        2.54      -40.17     40.17 o 
  10   3   0        5.36        0.58     45.29 o 
  11   3   0       20.16       21.66     45.63 o 
  12   3   0      177.67      201.89     53.27 o 
   0   4   0     5301.97     5169.52    320.08 o 
   1   4   0     2953.12     3093.44    113.54 o 
   2   4   0     1788.91     1650.71     57.23 o 
   3   4   0      296.34      321.87     39.61 o 
   4   4   0     2526.74     2485.58     85.96 o 
   5   4   0     2939.55     2969.07    100.93 o 
   6   4   0      497.21      481.42     34.01 o 
   7   4   0      598.95      550.31     41.16 o 
   8   4   0      272.13      244.46     39.28 o 
   9   4   0      767.69      790.28     82.20 o 
  10   4   0       41.06       -0.72     42.61 o 
  11   4   0        3.20       20.32     46.12 o 
  12   4   0        2.27       25.52     44.73 o 
   1   5   0      188.00      249.48     39.92 o 
   2   5   0       91.75       79.42     24.66 o 
   3   5   0    18764.06    19052.96    590.84 o 
   4   5   0     2557.23     2391.48     83.92 o 
   5   5   0     1098.17     1087.03     47.80 o 
   6   5   0      794.84      747.60     40.02 o 
   7   5   0        2.70       -2.75     28.74 o 
   8   5   0       41.94       54.32     32.59 o 
   9   5   0      183.46      153.86     47.57 o 
  10   5   0      184.64      147.60     47.15 o 
  11   5   0       13.61      -26.15     42.37 o 
  12   5   0        1.05       80.80     51.36 o 
   0   6   0      471.48      434.28     77.01 o 
   1   6   0     2287.17     2478.08    122.83 o 
   2   6   0     1635.06     1602.91     70.54 o 
   3   6   0     1634.54     1575.50     59.64 o 
   4   6   0      568.15      580.00     35.27 o 
   5   6   0      728.58      764.88     39.94 o 
   6   6   0       26.32      -21.79     27.80 o 
   7   6   0       21.91       19.52     28.72 o 
   8   6   0      391.92      442.77     43.18 o 
   9   6   0      350.00      356.88     70.01 o 
  10   6   0        0.02       10.82     43.49 o 
  11   6   0        6.34       39.05     42.91 o 
  12   6   0       12.79       70.98     47.04 o 
   1   7   0      442.33      629.90     62.79 o 
   2   7   0      182.80      288.04     49.38 o 
   3   7   0       10.55      -14.33     26.25 o 
   4   7   0        0.00      -19.22     19.22 o 
   5   7   0     2458.94     2408.04     85.88 o 
   6   7   0      301.87      337.33     33.37 o 
   7   7   0       20.57       33.18     34.28 o 
   8   7   0        3.96       -8.25     32.23 o 
   9   7   0       59.76       82.32     39.96 o 
  10   7   0       82.06      127.15     62.93 o 
  11   7   0       47.99       64.06     45.96 o 
   0   8   0      851.68      805.96     97.40 o 
   1   8   0     1415.42     1388.18     94.70 o 
   2   8   0      314.40      366.67     52.92 o 
   3   8   0        4.98       21.07     25.59 o 
   4   8   0      914.22      894.57     53.03 o 
   5   8   0      427.89      425.76     34.29 o 
   6   8   0      192.17      182.05     31.29 o 
   7   8   0      147.62      177.31     33.90 o 
   8   8   0       25.08       33.62     32.80 o 
   9   8   0        0.65       23.12     36.76 o 
  10   8   0       21.44       31.05     57.52 o 
  11   8   0        9.95        8.38    128.19 o 
   1   9   0       15.64        7.06     49.21 o 
   2   9   0      216.14      271.26     55.73 o 
   3   9   0       12.62      -23.45     23.45 o 
   4   9   0      896.13      897.32     67.82 o 
   5   9   0        0.14        4.18     34.78 o 
   6   9   0     1119.66      955.84     63.31 o 
   7   9   0      248.45      224.93     50.94 o 
   8   9   0      184.52      153.12     51.24 o 
   9   9   0      132.70      196.29     60.71 o 
  10   9   0        1.87       70.54     86.81 o 
   0  10   0      320.09      466.45    136.20 o 
   1  10   0      428.88      427.08     72.79 o 
   2  10   0      364.36      477.85     87.87 o 
   3  10   0       74.70       74.97     57.86 o 
   4  10   0       30.72       41.42     34.17 o 
   5  10   0      178.10      139.96     39.30 o 
   6  10   0       26.51      -10.94     43.82 o 
   7  10   0       70.81       62.78     46.64 o 
   8  10   0       16.65       33.36     47.11 o 
   9  10   0        0.31      165.69    105.66 o 
  10  10   0        6.66       42.41     78.71 o 
   1  11   0      907.81      714.41     91.15 o 
   2  11   0      673.16      762.62    154.95 o 
   3  11   0      169.80      111.29     65.70 o 
   4  11   0       91.91       85.17     68.64 o 
   5  11   0      898.07      724.38    100.09 o 
   6  11   0       32.00       -0.09     65.86 o 
   7  11   0       18.05       32.16    104.32 o 
   8  11   0       39.65       -0.72     77.22 o 
   9  11   0       29.62      -10.93    142.12 o 
   0  12   0      916.83      932.79    271.70 o 
   1  12   0        7.96      -64.98     64.98 o 
   2  12   0        6.16      -64.28     64.28 o 
   3  12   0        1.31       17.54     69.28 o 
   4  12   0       29.16       29.79     70.08 o 
   5  12   0      416.26      253.23     86.95 o 
   6  12   0       63.64      -11.17     69.64 o 
   7  12   0        1.90      -88.79     91.89 o 
   8  12   0      117.30       77.60    131.39 o 
   1  13   0        0.63      -52.66     72.63 o 
   2  13   0      303.69      245.95    170.80 o 
   3  13   0        0.01      -69.40     69.40 o 
   4  13   0        4.02      -72.51     72.51 o 
   5  13   0       43.24       10.58     73.46 o 
   6  13   0       52.03      -38.15     71.94 o 
   7  13   0       25.55      -64.42     79.74 o 
   0  14   0      325.73      366.62    228.59 o 
   1  14   0      437.16      556.16    180.34 o 
   2  14   0       46.90      -31.37     75.62 o 
   3  14   0       13.08      -73.37     73.37 o 
   4  14   0        5.23      -75.27     75.27 o 
   5  14   0       82.81        0.16     76.05 o 
   1  15   0      218.94      172.00     87.16 o 
   2  15   0       11.90      -77.94     77.94 o 
   3  15   0       27.18      -67.04     78.88 o 
   2   0   1      118.03      138.08     32.26 o 
   3   0   1       23.80       19.63     20.85 o 
   4   0   1      264.39      231.06     30.38 o 
   5   0   1       39.75      -31.54     31.54 o 
   6   0   1      478.44      508.27     69.63 o 
   7   0   1       53.15       22.97     31.47 o 
   8   0   1      450.32      512.73     57.96 o 
   9   0   1       31.70      -37.81     37.81 o 
  10   0   1        2.69       15.94     43.90 o 
  11   0   1       57.48       81.43     46.60 o 
  12   0   1      366.68      336.00     54.98 o 
  13   0   1        7.31       45.70     56.10 o 
   1   1   1     9163.46     8884.26    190.88 o 
   2   1   1     3578.03     3478.67    113.43 o 
   3   1   1     6654.95     6746.85    227.43 o 
   4   1   1     2068.22     2072.11     61.11 o 
   5   1   1     9570.01     9467.88    251.81 o 
   6   1   1      115.89      101.66     24.04 o 
   7   1   1      359.72      413.94     33.43 o 
   8   1   1      198.56      170.04     28.01 o 
   9   1   1       18.73      -27.00     27.00 o 
  10   1   1      416.85      365.03     38.22 o 
  11   1   1       31.04       26.83     31.79 o 
  12   1   1       59.69       56.87     33.31 o 
  13   1   1        4.75       -6.31     32.47 o 
   0   2   1     1367.00     1335.37     63.34 o 
   1   2   1     1054.13      997.44     30.52 o 
   2   2   1    11560.72    11754.00    311.13 o 
   3   2   1     4934.41     5273.38    130.33 o 
   4   2   1      464.33      494.27     35.26 o 
   5   2   1     1711.20     1630.74     52.54 o 
   6   2   1      789.94      775.49     34.15 o 
   7   2   1       28.84       16.25     22.32 o 
   8   2   1       18.62       -5.50     25.14 o 
   9   2   1       63.52       36.63     28.99 o 
  10   2   1      109.73       87.53     32.56 o 
  11   2   1       43.09       48.99     31.94 o 
  12   2   1       87.84      109.91     34.51 o 
   0   3   1    28151.54    29082.44   1222.52 o 
   1   3   1     8924.16     8755.29    226.73 o 
   2   3   1    20386.77    21731.70    465.82 o 
   3   3   1      405.09      429.16     18.63 o 
   4   3   1     1514.98     1500.86     40.11 o 
   5   3   1      863.40      865.81     31.06 o 
   6   3   1      680.61      664.94     28.70 o 
   7   3   1       88.77       76.97     21.10 o 
   8   3   1      167.52      140.87     28.68 o 
   9   3   1      327.37      275.32     34.30 o 
  10   3   1      394.14      314.04     37.46 o 
  11   3   1       61.05       49.64     33.47 o 
  12   3   1       32.26       22.74     32.22 o 
   0   4   1     2118.33     1959.41     94.60 o 
   1   4   1     7057.07     6902.89    160.95 o 
   2   4   1      960.99      896.30     25.59 o 
   3   4   1     6580.89     6673.67    148.40 o 
   4   4   1      514.67      552.41     27.06 o 
   5   4   1      604.05      612.77     26.20 o 
   6   4   1      692.66      678.88     25.77 o 
   7   4   1      337.48      341.89     25.26 o 
   8   4   1       74.82       44.83     23.80 o 
   9   4   1      292.07      288.86     35.29 o 
  10   4   1      229.17      205.75     35.28 o 
  11   4   1       23.23       20.74     32.03 o 
  12   4   1       70.81       57.63     33.77 o 
   0   5   1     5394.96     5399.95    238.83 o 
   1   5   1     7442.61     7254.64    222.33 o 
   2   5   1     1928.13     1851.77     53.98 o 
   3   5   1      855.24      908.14     38.46 o 
   4   5   1       82.89       63.50     17.42 o 
   5   5   1     2430.19     2376.62     59.09 o 
   6   5   1      877.21      822.02     29.25 o 
   7   5   1      225.95      223.52     22.23 o 
   8   5   1      206.96      240.90     26.68 o 
   9   5   1      863.26      821.22     50.42 o 
  10   5   1        1.36       32.43     30.88 o 
  11   5   1       49.18       70.73     32.79 o 
  12   5   1       33.89       55.33     34.43 o 
   0   6   1      560.62      842.13     67.70 o 
   1   6   1     4062.32     3917.51    127.73 o 
   2   6   1     1604.70     1589.74     49.82 o 
   3   6   1     1909.10     1904.41     48.94 o 
   4   6   1     2716.18     2604.67     63.76 o 
   5   6   1     1697.76     1741.37     46.80 o 
   6   6   1      489.11      525.44     26.32 o 
   7   6   1      443.07      448.40     26.90 o 
   8   6   1      768.75      707.62     34.50 o 
   9   6   1      109.70      153.69     33.57 o 
  10   6   1       23.54       85.41     32.29 o 
  11   6   1       31.80       32.01     30.79 o 
  12   6   1       14.98       52.57     33.19 o 
   0   7   1      364.99      459.12     56.94 o 
   1   7   1      552.38      757.56     47.22 o 
   2   7   1      823.11      849.46     40.13 o 
   3   7   1      134.96      138.30     20.30 o 
   4   7   1      642.87      650.26     26.42 o 
   5   7   1        3.88       17.99     15.85 o 
   6   7   1       69.80       55.47     18.99 o 
   7   7   1      413.66      417.54     27.88 o 
   8   7   1       41.84       36.06     23.60 o 
   9   7   1      499.78      463.26     37.24 o 
  10   7   1       35.27       57.06     31.51 o 
  11   7   1       78.04       75.65     32.26 o 
   0   8   1      922.44      990.67     70.42 o 
   1   8   1     2009.24     1875.05     81.74 o 
   2   8   1       83.97       78.45     31.44 o 
   3   8   1      175.92      206.89     21.46 o 
   4   8   1       33.33       25.31     21.10 o 
   5   8   1     1121.33     1099.20     35.86 o 
   6   8   1      378.84      388.54     25.63 o 
   7   8   1      701.73      708.06     33.06 o 
   8   8   1       19.73        2.06     22.61 o 
   9   8   1       20.76       63.28     26.67 o 
  10   8   1       50.94       61.45     41.80 o 
  11   8   1       70.60       59.32     56.10 o 
   0   9   1     4108.43     4111.84    258.05 o 
   1   9   1      266.31      301.19     40.35 o 
   2   9   1       97.79       92.82     35.34 o 
   3   9   1       33.47        4.76     18.42 o 
   4   9   1      859.82      855.55     41.88 o 
   5   9   1      127.24      127.13     26.32 o 
   6   9   1       68.26       38.00     28.62 o 
   7   9   1       31.46      -14.21     31.32 o 
   8   9   1      272.50      255.35     37.79 o 
   9   9   1      136.75      223.45     46.44 o 
  10   9   1        3.45       47.79     61.35 o 
   0  10   1       20.57       21.60     53.51 o 
   1  10   1       43.40       32.92     37.95 o 
   2  10   1      499.91      547.13     59.89 o 
   3  10   1     1366.48     1316.09     71.29 o 
   4  10   1      238.48      244.74     32.15 o 
   5  10   1       28.03       -7.05     25.55 o 
   6  10   1      697.82      700.77     41.72 o 
   7  10   1      425.87      463.60     45.55 o 
   8  10   1       39.57       29.63     33.52 o 
   9  10   1      316.75      395.54     63.37 o 
  10  10   1       71.82       72.24     52.42 o 
   0  11   1      677.62      885.34     97.88 o 
   1  11   1      299.51      236.14     48.23 o 
   2  11   1      272.99      361.72     50.61 o 
   3  11   1      185.70      203.50     48.21 o 
   4  11   1      121.74       87.72     48.39 o 
   5  11   1      193.43      169.00     49.94 o 
   6  11   1       84.53       56.40     47.30 o 
   7  11   1      300.99      315.21     67.38 o 
   8  11   1      127.43      103.35     51.41 o 
   9  11   1       92.25       29.82     83.21 o 
   0  12   1        5.05       -6.01     70.02 o 
   1  12   1        3.06      -28.69     47.65 o 
   2  12   1        0.93      -47.30     47.30 o 
   3  12   1      167.53      101.33     50.84 o 
   4  12   1      910.00      676.90     69.95 o 
   5  12   1       22.71      -26.20     49.31 o 
   6  12   1       71.65      -20.77     48.67 o 
   7  12   1        0.24      -15.84     55.26 o 
   8  12   1       15.90      -36.90     56.06 o 
   0  13   1      147.03      148.47     77.59 o 
   1  13   1       80.45       -0.96     51.01 o 
   2  13   1      150.49       72.79     52.10 o 
   3  13   1       24.99      -49.10     49.10 o 
   4  13   1       94.56       15.73     53.00 o 
   5  13   1       45.00      -21.01     51.68 o 
   6  13   1        4.52      -50.75     50.75 o 
   7  13   1        6.64      -43.37     57.11 o 
   0  14   1       14.84       34.57     80.83 o 
   1  14   1       76.04       70.03     56.86 o 
   2  14   1        8.96      -52.18     52.18 o 
   3  14   1       33.07      -38.85     54.03 o 
   4  14   1      116.66       53.05     54.94 o 
   5  14   1       63.04       49.37     54.39 o 
   0  15   1        0.28      -83.41     83.41 o 
   1  15   1        8.72       27.25     58.87 o 
   2  15   1       20.34      -43.78     55.95 o 
   3  15   1       66.90       14.45     65.91 o 
   1   0   2    24843.84    27410.18    809.19 o 
   2   0   2     1086.69      984.44     35.84 o 
   3   0   2    10674.22     9549.98    353.90 o 
   4   0   2      825.03      804.08     45.61 o 
   5   0   2     1351.16     1349.15     68.59 o 
   6   0   2     2226.19     2207.21     98.92 o 
   7   0   2       13.03       17.86     31.46 o 
   8   0   2      132.10      116.37     37.69 o 
   9   0   2       10.14      -29.83     39.38 o 
  10   0   2      243.88      305.93     52.87 o 
  11   0   2       16.97       12.34     45.47 o 
  12   0   2        3.66       46.26     45.54 o 
  13   0   2        6.69      -27.58     46.34 o 
   0   1   2        8.49        8.93      4.81 o 
   1   1   2     3522.29     3577.47     80.27 o 
   2   1   2     2028.28     2091.44     48.31 o 
   3   1   2     1665.99     1660.19     57.57 o 
   4   1   2     3328.99     3299.08     90.59 o 
   5   1   2      599.75      641.98     52.59 o 
   6   1   2       13.14      -22.01     22.01 o 
   7   1   2      140.28      157.08     24.68 o 
   8   1   2      424.92      415.67     33.04 o 
   9   1   2        8.18      -27.72     27.72 o 
  10   1   2       14.45       -4.08     31.07 o 
  11   1   2      100.02      107.55     33.89 o 
  12   1   2       75.67       85.95     34.18 o 
  13   1   2       27.95       35.40     33.67 o 
   0   2   2     3245.18     3001.56    144.16 o 
   1   2   2     3107.34     2827.56     79.97 o 
   2   2   2    18192.06    19414.04    462.65 o 
   3   2   2     3830.07     3903.08     95.30 o 
   4   2   2     2934.07     3001.21     76.55 o 
   5   2   2     1343.36     1362.38     46.28 o 
   6   2   2      440.56      476.30     27.66 o 
   7   2   2      594.35      613.18     49.13 o 
   8   2   2       57.42       34.38     25.81 o 
   9   2   2       93.80       69.49     30.26 o 
  10   2   2       64.74       53.10     31.73 o 
  11   2   2      172.71      207.09     36.56 o 
  12   2   2       40.25       61.38     33.11 o 
   0   3   2    35605.09    36903.16   1833.20 o 
   1   3   2     3810.84     3662.18    114.77 o 
   2   3   2     2613.90     2632.55     66.82 o 
   3   3   2      166.58      155.09     14.30 o 
   4   3   2      351.88      379.02     23.94 o 
   5   3   2      792.93      746.54     27.21 o 
   6   3   2      133.63      127.01     19.98 o 
   7   3   2      242.69      214.04     23.63 o 
   8   3   2       91.94       82.14     27.05 o 
   9   3   2      368.46      358.57     36.89 o 
  10   3   2      155.00      146.73     34.04 o 
  11   3   2       19.07        2.22     32.49 o 
  12   3   2       78.47      116.51     35.21 o 
   0   4   2     2489.48     2235.73    105.86 o 
   1   4   2     4707.66     4586.86    140.89 o 
   2   4   2      303.39      360.91     20.31 o 
   3   4   2     1885.82     1870.07     46.91 o 
   4   4   2     3056.36     3284.58     80.77 o 
   5   4   2     1954.61     1910.48     49.66 o 
   6   4   2      432.69      447.69     23.76 o 
   7   4   2      420.47      447.69     27.61 o 
   8   4   2      100.56       88.31     25.17 o 
   9   4   2      443.25      456.67     45.20 o 
  10   4   2       43.55       76.48     32.99 o 
  11   4   2       51.29       32.99     36.04 o 
  12   4   2        0.71       44.33     34.18 o 
   0   5   2       43.99       58.06     36.75 o 
   1   5   2     4535.47     4393.83    138.44 o 
   2   5   2      615.79      622.32     44.42 o 
   3   5   2     5003.26     5078.60    115.48 o 
   4   5   2      553.07      549.21     30.10 o 
   5   5   2      986.09      921.42     30.43 o 
   6   5   2      495.95      506.00     24.91 o 
   7   5   2      909.39      909.39     32.24 o 
   8   5   2      101.09       55.11     24.22 o 
   9   5   2      318.61      316.68     38.72 o 
  10   5   2      166.69      202.64     35.34 o 
  11   5   2       24.11       81.63     32.93 o 
  12   5   2      116.79      125.65     44.80 o 
   0   6   2      109.95      158.03     47.58 o 
   1   6   2      999.33      932.37     47.06 o 
   2   6   2     2072.18     1991.18     64.67 o 
   3   6   2      432.27      468.20     37.50 o 
   4   6   2       89.35       75.08     15.76 o 
   5   6   2      762.09      751.19     27.78 o 
   6   6   2     2484.33     2426.45     61.27 o 
   7   6   2      909.19      924.64     35.56 o 
   8   6   2       82.09       99.93     25.09 o 
   9   6   2      376.57      364.02     38.73 o 
  10   6   2      133.30       78.36     33.13 o 
  11   6   2        3.25       44.94     30.56 o 
  12   6   2      153.68      153.76     42.14 o 
   0   7   2      834.00      897.31     69.45 o 
   1   7   2     3695.88     3720.92    130.65 o 
   2   7   2      517.07      554.16     34.92 o 
   3   7   2      717.23      740.68     36.83 o 
   4   7   2      218.71      224.16     18.16 o 
   5   7   2      839.99      817.48     29.50 o 
   6   7   2      125.64      128.75     19.92 o 
   7   7   2     1137.88     1056.09     37.11 o 
   8   7   2      193.10      197.80     27.01 o 
   9   7   2      364.86      333.58     34.19 o 
  10   7   2      119.88      134.04     56.61 o 
  11   7   2        2.28       57.72     31.09 o 
   0   8   2        7.95       16.76     44.00 o 
   1   8   2     1978.49     1847.65     81.04 o 
   2   8   2       92.60      106.96     32.34 o 
   3   8   2       33.87       32.02     18.90 o 
   4   8   2      341.64      357.65     25.61 o 
   5   8   2      229.76      221.44     25.59 o 
   6   8   2      431.72      433.23     26.55 o 
   7   8   2      313.12      327.54     27.23 o 
   8   8   2       31.80       32.71     23.59 o 
   9   8   2        3.13       26.77     32.17 o 
  10   8   2       27.35       19.00     50.04 o 
  11   8   2       16.58       -4.26     63.75 o 
   0   9   2      656.11      768.75     70.37 o 
   1   9   2      765.61      871.19     53.02 o 
   2   9   2      847.52      876.66     56.01 o 
   3   9   2      133.04      125.50     25.54 o 
   4   9   2       37.90       12.82     24.33 o 
   5   9   2       48.45        2.73     24.84 o 
   6   9   2      484.23      491.23     36.13 o 
   7   9   2       44.65      -17.03     29.82 o 
   8   9   2       15.01       23.25     34.57 o 
   9   9   2      275.36      302.65     49.23 o 
  10   9   2       96.78      150.22     56.49 o 
   0  10   2        0.88      -11.88     53.27 o 
   1  10   2       13.61       13.88     38.17 o 
   2  10   2       35.16       26.44     38.74 o 
   3  10   2      383.28      498.20     55.84 o 
   4  10   2      454.52      500.49     40.52 o 
   5  10   2        0.25      -24.33     24.33 o 
   6  10   2       11.98      -11.53     28.07 o 
   7  10   2      128.65      130.04     33.97 o 
   8  10   2       24.49       46.96     33.81 o 
   9  10   2      174.27      258.17     42.56 o 
  10  10   2       55.00       72.08     64.26 o 
   0  11   2        0.05      -59.87     59.87 o 
   1  11   2      686.75      583.12     60.89 o 
   2  11   2      537.75      540.01     56.32 o 
   3  11   2      267.15      315.39     59.34 o 
   4  11   2       95.10       69.54     47.20 o 
   5  11   2       83.69       30.06     46.58 o 
   6  11   2      118.98       41.58     46.13 o 
   7  11   2       15.98       12.80     50.36 o 
   8  11   2       75.20       95.09     50.38 o 
   9  11   2       47.11       86.86     90.07 o 
   0  12   2      142.67      196.24     74.56 o 
   1  12   2      179.03      126.75     50.55 o 
   2  12   2      379.11      451.51     82.27 o 
   3  12   2       17.85      -48.76     48.76 o 
   4  12   2      147.68      142.38     51.32 o 
   5  12   2        9.65      -47.82     47.82 o 
   6  12   2       43.98      -24.92     48.07 o 
   7  12   2       21.91       -9.46     54.26 o 
   8  12   2       56.59       29.29     58.35 o 
   0  13   2      323.46      309.72     83.93 o 
   1  13   2       23.56      -50.37     50.37 o 
   2  13   2      115.69       40.32     51.77 o 
   3  13   2      145.86       91.74     53.20 o 
   4  13   2       15.45      -50.09     50.09 o 
   5  13   2       17.31      -44.56     50.06 o 
   6  13   2       58.23      -13.41     50.43 o 
   7  13   2       98.52       56.21     75.20 o 
   0  14   2       89.67       38.20    100.69 o 
   1  14   2      187.11      148.26     57.34 o 
   2  14   2       30.28       16.91     53.71 o 
   3  14   2       16.86      -51.49     51.49 o 
   4  14   2       18.05      -51.87     51.87 o 
   5  14   2       24.56      -51.61     51.61 o 
   0  15   2      137.50      101.81     87.26 o 
   1  15   2       65.84       -0.17     56.54 o 
   2  15   2       12.96      -53.45     53.45 o 
   3  15   2       38.34      -28.18     54.65 o 
   1   0   3      121.24      136.78     18.75 o 
   2   0   3      803.25      851.90     39.17 o 
   3   0   3     1202.05     1126.00     46.41 o 
   4   0   3     1249.83     1172.06     49.62 o 
   5   0   3      279.19      298.75     49.59 o 
   6   0   3       23.45        1.56     31.80 o 
   7   0   3     3236.46     3012.59    129.75 o 
   8   0   3        0.49       -9.53     34.81 o 
   9   0   3        2.32      -35.92     39.19 o 
  10   0   3       81.50       62.27     46.05 o 
  11   0   3      134.20      128.89     49.52 o 
  12   0   3      428.91      441.10     59.61 o 
  13   0   3        3.45       41.66     49.25 o 
   0   1   3        3.69        5.02      7.59 o 
   1   1   3     2235.90     2121.05     79.55 o 
   2   1   3     1123.31     1161.61     31.16 o 
   3   1   3      369.72      365.86     18.98 o 
   4   1   3      299.10      340.75     26.24 o 
   5   1   3      766.35      743.30     32.69 o 
   6   1   3      890.12      862.79     39.06 o 
   7   1   3        2.84      -21.84     21.84 o 
   8   1   3       22.13       -4.79     25.11 o 
   9   1   3       88.72       41.78     30.00 o 
  10   1   3      370.94      351.60     39.12 o 
  11   1   3       71.67       95.84     34.00 o 
  12   1   3      223.76      248.36     38.47 o 
   0   2   3     3190.81     2991.16    184.93 o 
   1   2   3    11823.66    11385.81    349.23 o 
   2   2   3     4246.81     4482.21    127.46 o 
   3   2   3     4240.75     4265.25    110.94 o 
   4   2   3       68.79       51.37     16.46 o 
   5   2   3      752.91      678.51     31.31 o 
   6   2   3      472.24      544.70     29.26 o 
   7   2   3     1281.57     1268.19     49.06 o 
   8   2   3       23.96        3.73     25.63 o 
   9   2   3       79.33       18.07     30.14 o 
  10   2   3      354.15      339.33     38.63 o 
  11   2   3       63.87       98.06     34.32 o 
  12   2   3      113.09      110.95     35.38 o 
   0   3   3        6.10       15.51      9.81 o 
   1   3   3     3318.94     3123.75    106.98 o 
   2   3   3     3561.42     3612.90     95.64 o 
   3   3   3      187.06      213.66     17.79 o 
   4   3   3     1506.96     1628.23     44.80 o 
   5   3   3     1292.83     1410.23     44.07 o 
   6   3   3       98.14      108.50     19.91 o 
   7   3   3      854.67      871.36     36.86 o 
   8   3   3      179.25      195.99     26.95 o 
   9   3   3       18.54       -1.41     29.41 o 
  10   3   3      178.24      162.09     35.43 o 
  11   3   3        8.58        0.28     32.44 o 
  12   3   3       11.46       26.60     33.93 o 
   0   4   3     5562.71     5384.72    217.25 o 
   1   4   3     6276.58     6174.61    180.07 o 
   2   4   3     1429.67     1485.51     42.14 o 
   3   4   3       93.79      133.19     17.46 o 
   4   4   3      413.69      449.38     35.00 o 
   5   4   3     2143.90     2126.61     53.83 o 
   6   4   3      224.66      261.52     20.03 o 
   7   4   3      351.63      318.83     25.32 o 
   8   4   3      214.07      228.20     32.72 o 
   9   4   3      368.50      377.36     37.62 o 
  10   4   3      144.95      158.37     35.04 o 
  11   4   3        4.78       -8.22     31.77 o 
  12   4   3        8.65       29.73     33.06 o 
   0   5   3     5536.04     5320.03    235.74 o 
   1   5   3     3251.09     3108.47     90.61 o 
   2   5   3      253.49      263.69     25.78 o 
   3   5   3     2353.52     2355.70     67.04 o 
   4   5   3     2217.91     2224.48     55.62 o 
   5   5   3       72.54       52.75     16.71 o 
   6   5   3     1249.71     1225.02     36.90 o 
   7   5   3      716.34      734.94     30.94 o 
   8   5   3       50.77       28.71     23.94 o 
   9   5   3       82.51       75.21     32.83 o 
  10   5   3       65.97       61.94     32.49 o 
  11   5   3       19.40       15.91     34.06 o 
  12   5   3       11.43       47.52     33.68 o 
   0   6   3       71.83       84.41     46.19 o 
   1   6   3       37.53       37.48     31.77 o 
   2   6   3     1255.56     1312.33     48.51 o 
   3   6   3      576.03      557.71     39.87 o 
   4   6   3       26.40       -6.44     14.72 o 
   5   6   3       77.23       60.75     16.50 o 
   6   6   3     2163.82     2194.09     59.52 o 
   7   6   3       91.96      103.84     21.30 o 
   8   6   3      994.86      912.09     40.66 o 
   9   6   3       74.53       35.51     36.06 o 
  10   6   3        3.30       45.41     31.33 o 
  11   6   3       27.89       51.76     30.82 o 
  12   6   3       19.06       45.42     40.10 o 
   0   7   3       11.18       48.19     44.04 o 
   1   7   3       83.90      101.44     33.20 o 
   2   7   3     2258.09     2239.09     74.33 o 
   3   7   3      720.18      726.72     36.53 o 
   4   7   3      732.70      738.63     29.85 o 
   5   7   3       36.71       24.44     16.58 o 
   6   7   3      215.17      208.88     21.27 o 
   7   7   3      355.47      366.53     27.77 o 
   8   7   3        6.18       -1.07     23.65 o 
   9   7   3       10.21       20.84     27.07 o 
  10   7   3      136.92      122.62     40.72 o 
  11   7   3       56.06       59.60     38.11 o 
   0   8   3       42.96       83.21     45.65 o 
   1   8   3      889.81      972.23     51.71 o 
   2   8   3       57.03       45.27     30.66 o 
   3   8   3      129.48      128.79     25.29 o 
   4   8   3      210.36      184.89     20.13 o 
   5   8   3      899.02      850.88     34.51 o 
   6   8   3       37.06       17.62     21.45 o 
   7   8   3      351.70      333.88     27.57 o 
   8   8   3      173.92      151.31     26.18 o 
   9   8   3       13.99       31.20     39.19 o 
  10   8   3      175.25      189.22     43.80 o 
  11   8   3        0.06      -49.62     49.62 o 
   0   9   3        1.64        0.51     46.04 o 
   1   9   3      474.92      599.89     57.12 o 
   2   9   3      206.31      283.65     38.94 o 
   3   9   3        3.24      -23.89     23.89 o 
   4   9   3      193.91      196.09     31.18 o 
   5   9   3       18.86      -24.19     24.19 o 
   6   9   3      136.91      106.55     29.75 o 
   7   9   3      141.56       66.33     31.80 o 
   8   9   3       38.96       18.06     33.26 o 
   9   9   3       75.42       95.36     54.60 o 
  10   9   3       33.74       62.42     49.28 o 
   0  10   3      444.00      516.23     68.29 o 
   1  10   3      137.59      150.43     40.87 o 
   2  10   3       23.16       -9.53     38.16 o 
   3  10   3     1015.90      952.42     67.73 o 
   4  10   3      157.35      150.79     31.99 o 
   5  10   3        0.38      -17.25     31.03 o 
   6  10   3        8.47      -28.26     28.26 o 
   7  10   3      139.09      134.72     35.57 o 
   8  10   3       43.50       10.56     33.54 o 
   9  10   3      308.92      356.27     42.57 o 
  10  10   3       50.81       54.48     57.08 o 
   0  11   3     1326.61     1609.13    168.60 o 
   1  11   3      441.15      403.74     53.11 o 
   2  11   3      119.18      130.82     45.29 o 
   3  11   3      383.01      447.86     67.63 o 
   4  11   3      129.39       38.80     46.40 o 
   5  11   3      144.49      118.90     47.75 o 
   6  11   3        1.37      -42.93     42.93 o 
   7  11   3       53.97      -43.58     49.90 o 
   8  11   3       39.72       15.05     68.73 o 
   9  11   3        7.53       65.30     67.83 o 
   0  12   3      132.85      128.23    105.61 o 
   1  12   3       79.48       74.10     48.29 o 
   2  12   3      177.19      166.03     52.60 o 
   3  12   3      116.24       51.06     51.54 o 
   4  12   3      184.89      144.63     50.73 o 
   5  12   3       40.36      -12.71     48.71 o 
   6  12   3       20.26      -46.17     46.17 o 
   7  12   3       85.49       47.96     57.93 o 
   8  12   3       38.03       82.23     53.42 o 
   0  13   3       86.70      112.74     75.31 o 
   1  13   3       29.91       47.50     51.75 o 
   2  13   3       22.16      -48.33     48.33 o 
   3  13   3      214.20      105.47     52.99 o 
   4  13   3       30.52      -48.97     48.97 o 
   5  13   3       94.07       36.58     58.09 o 
   6  13   3       93.54       15.29     50.02 o 
   7  13   3        7.33      -45.07     55.95 o 
   0  14   3       61.42       47.39     79.51 o 
   1  14   3        4.52       26.37     54.13 o 
   2  14   3       81.99       -3.05     51.19 o 
   3  14   3       31.55       -3.83     52.13 o 
   4  14   3      111.04       11.22     59.01 o 
   5  14   3       58.24       40.51     52.44 o 
   0  15   3      173.99       82.44     84.36 o 
   1  15   3       64.45       46.29     56.34 o 
   2  15   3       62.41       37.81     54.76 o 
   3  15   3       15.40      -49.10     61.13 o 
   0   0   4    22769.97    22446.89   1118.23 o 
   1   0   4     5831.39     5548.26    237.47 o 
   2   0   4    10146.32    10227.47    520.41 o 
   3   0   4       23.95       59.73     18.45 o 
   4   0   4      132.18      148.61     23.81 o 
   5   0   4     1528.62     1478.51     62.21 o 
   6   0   4       33.30      -30.50     30.50 o 
   7   0   4     1523.91     1439.12     75.18 o 
   8   0   4       63.82       23.80     37.47 o 
   9   0   4      321.69      332.10     50.33 o 
  10   0   4      472.93      497.67     59.00 o 
  11   0   4       50.14       71.32     47.73 o 
  12   0   4      135.70      237.83     53.69 o 
   1   1   4     8672.10     8803.42    634.07 o 
   2   1   4    11407.29    11761.87    388.57 o 
   3   1   4     1922.33     1957.60     57.01 o 
   4   1   4     2933.40     3029.70     84.56 o 
   5   1   4     2233.39     2247.31     65.35 o 
   6   1   4     1753.30     1791.20     59.78 o 
   7   1   4      600.13      644.83     36.09 o 
   8   1   4        4.23       -9.41     25.88 o 
   9   1   4      381.00      369.46     36.75 o 
  10   1   4       15.82      -10.65     31.45 o 
  11   1   4      116.46      109.99     34.90 o 
  12   1   4       85.47       96.54     34.82 o 
   0   2   4     9136.05     8986.70    531.01 o 
   1   2   4     1129.62     1160.29     61.79 o 
   2   2   4    10311.03    11500.84    349.70 o 
   3   2   4      666.41      695.60     24.92 o 
   4   2   4     1730.27     1844.44     50.85 o 
   5   2   4       63.39       66.50     22.42 o 
   6   2   4      169.97      150.89     20.79 o 
   7   2   4      455.26      459.26     29.60 o 
   8   2   4      266.81      259.55     30.87 o 
   9   2   4      211.26      172.90     33.00 o 
  10   2   4      159.38      144.81     34.84 o 
  11   2   4       83.53       60.96     34.13 o 
  12   2   4      144.16      156.29     36.91 o 
   0   3   4     7325.78     6848.09    247.23 o 
   1   3   4     1860.84     1824.11     67.38 o 
   2   3   4     1393.42     1357.05     44.25 o 
   3   3   4      240.29      263.77     18.75 o 
   4   3   4     1861.85     2031.74     56.19 o 
   5   3   4      828.55      850.05     32.62 o 
   6   3   4      186.75      219.15     23.13 o 
   7   3   4       23.50       18.92     20.26 o 
   8   3   4      922.17      882.78     44.19 o 
   9   3   4      106.79      101.55     31.83 o 
  10   3   4      617.59      627.19     56.25 o 
  11   3   4       79.74       71.59     34.07 o 
  12   3   4       61.34       45.35     34.11 o 
   0   4   4     4787.43     4801.00    165.34 o 
   1   4   4     1641.64     1571.75     55.83 o 
   2   4   4      699.57      699.09     29.96 o 
   3   4   4      641.63      665.64     33.66 o 
   4   4   4     2333.70     2410.02     61.55 o 
   5   4   4      515.25      548.72     25.78 o 
   6   4   4      137.23      141.30     17.42 o 
   7   4   4      220.93      217.91     24.24 o 
   8   4   4       84.77       78.72     26.06 o 
   9   4   4      466.63      451.25     41.60 o 
  10   4   4       42.38       31.17     31.72 o 
  11   4   4        9.79       11.69     31.80 o 
  12   4   4       33.56       20.82     33.80 o 
   0   5   4       31.70       19.96     14.53 o 
   1   5   4      456.63      545.18     31.19 o 
   2   5   4     4006.35     4083.66    111.95 o 
   3   5   4      939.24      892.11     34.08 o 
   4   5   4      297.59      316.96     22.36 o 
   5   5   4        1.41      -15.43     15.43 o 
   6   5   4       58.25       72.40     18.15 o 
   7   5   4       35.05       43.73     19.53 o 
   8   5   4      312.87      340.50     29.60 o 
   9   5   4      443.44      425.65     40.87 o 
  10   5   4      196.32      209.20     35.36 o 
  11   5   4       14.99       28.30     31.91 o 
  12   5   4       52.97      100.89     35.68 o 
   0   6   4       11.18       18.16     44.58 o 
   1   6   4       54.61       62.42     22.45 o 
   2   6   4      781.63      856.78     38.91 o 
   3   6   4     2975.88     2989.37     82.00 o 
   4   6   4       37.51       11.77     17.22 o 
   5   6   4       54.07       61.67     17.03 o 
   6   6   4       18.03       -6.77     18.20 o 
   7   6   4       63.76       50.01     20.42 o 
   8   6   4       77.24       57.36     24.91 o 
   9   6   4       20.75        5.37     29.62 o 
  10   6   4      172.70      146.94     33.18 o 
  11   6   4        8.84      -12.07     29.70 o 
   0   7   4      114.33      151.82     46.41 o 
   1   7   4     1564.61     1561.91     66.31 o 
   2   7   4       61.87       24.67     22.13 o 
   3   7   4       39.37       26.20     17.90 o 
   4   7   4      650.33      648.24     29.60 o 
   5   7   4      803.89      760.49     31.22 o 
   6   7   4      102.64       94.59     19.99 o 
   7   7   4      421.68      475.43     29.69 o 
   8   7   4      578.41      560.12     34.23 o 
   9   7   4      191.97      177.57     31.11 o 
  10   7   4       28.26       40.49     31.72 o 
  11   7   4        9.70       57.92     33.09 o 
   0   8   4       58.67       76.07     45.06 o 
   1   8   4      302.05      425.90     40.10 o 
   2   8   4     1553.27     1372.83     54.93 o 
   3   8   4      940.03      915.33     46.36 o 
   4   8   4      126.90      121.81     21.69 o 
   5   8   4      247.96      252.87     23.91 o 
   6   8   4      181.18      175.04     24.74 o 
   7   8   4      334.56      303.58     26.94 o 
   8   8   4      163.05      190.04     28.03 o 
   9   8   4        0.93       10.73     36.13 o 
  10   8   4       18.53       17.44     39.40 o 
  11   8   4       42.33       20.64     50.85 o 
   0   9   4        5.13       27.42     46.22 o 
   1   9   4       76.33       96.36     35.59 o 
   2   9   4      264.66      295.10     41.52 o 
   3   9   4      162.52      175.65     27.87 o 
   4   9   4      241.10      213.81     31.71 o 
   5   9   4      533.64      517.65     50.78 o 
   6   9   4      158.36      127.32     32.67 o 
   7   9   4       79.37       49.32     31.14 o 
   8   9   4       75.53       51.37     37.05 o 
   9   9   4       58.70       65.05     38.88 o 
  10   9   4       33.19       32.56     56.08 o 
   0  10   4      735.38      871.88    110.78 o 
   1  10   4       84.31       44.29     39.01 o 
   2  10   4       30.87       15.90     38.38 o 
   3  10   4      431.96      433.30     50.09 o 
   4  10   4        8.93       27.27     30.59 o 
   5  10   4      632.32      584.11     45.24 o 
   6  10   4      237.75      232.58     37.90 o 
   7  10   4       40.28       35.17     32.51 o 
   8  10   4       82.65       78.29     35.90 o 
   9  10   4      123.46      131.81     40.99 o 
   0  11   4      201.04      225.00     76.41 o 
   1  11   4      866.85      971.11     87.03 o 
   2  11   4      485.68      455.61     53.97 o 
   3  11   4        4.48      -41.94     41.94 o 
   4  11   4        2.58      -42.41     42.41 o 
   5  11   4      117.47       25.86     44.88 o 
   6  11   4       61.74       45.06     44.77 o 
   7  11   4       27.59       41.89     50.27 o 
   8  11   4        8.77       -6.91     57.24 o 
   9  11   4       52.92       89.72     88.30 o 
   0  12   4      318.93      360.74     76.88 o 
   1  12   4      140.49       69.66     46.82 o 
   2  12   4      236.74      209.15     75.83 o 
   3  12   4      313.83      206.62     52.27 o 
   4  12   4      312.56      408.36     87.32 o 
   5  12   4      113.78       77.12     48.25 o 
   6  12   4       16.28      -45.08     45.08 o 
   7  12   4       32.88      -19.68     53.68 o 
   8  12   4       51.58       95.45     62.96 o 
   0  13   4      707.47     1062.85    218.07 o 
   1  13   4      191.34      141.18     51.79 o 
   2  13   4      158.17      126.99     54.15 o 
   3  13   4      102.29       70.64     49.58 o 
   4  13   4       45.44      -46.60     48.64 o 
   5  13   4       69.96        9.62     49.31 o 
   6  13   4       92.04       38.34     50.03 o 
   7  13   4       40.26      -16.40     58.53 o 
   0  14   4        7.55      -52.83     77.92 o 
   1  14   4       52.18      -39.75     51.72 o 
   2  14   4      131.31       56.27     52.17 o 
   3  14   4       61.77       43.89     54.45 o 
   4  14   4       18.64      -49.25     49.25 o 
   5  14   4       11.87       -6.31     50.87 o 
   0  15   4        0.39      -79.90     79.90 o 
   1  15   4       29.58      -12.52     53.69 o 
   2  15   4       42.00      -22.23     53.50 o 
   3  15   4       23.12       19.61     52.76 o 
   1   0   5    13764.86    12868.91    547.94 o 
   2   0   5      153.59      175.32     30.72 o 
   3   0   5      255.47      266.75     26.11 o 
   4   0   5     3430.94     3346.00    119.30 o 
   5   0   5      698.48      692.69     45.93 o 
   6   0   5     2721.94     2759.84    116.99 o 
   7   0   5       21.51       45.73     32.96 o 
   8   0   5        6.50       24.24     37.31 o 
   9   0   5       51.62       28.06     42.69 o 
  10   0   5        0.06      -42.72     42.72 o 
  11   0   5        0.47       41.38     64.98 o 
  12   0   5      559.21      482.79     62.06 o 
   0   1   5     5064.65     4985.39    325.32 o 
   1   1   5     1547.07     1358.02    104.46 o 
   2   1   5     2720.11     2787.32    133.20 o 
   3   1   5     2668.12     2925.91     82.55 o 
   4   1   5      677.06      688.36     29.52 o 
   5   1   5      647.93      688.93     31.56 o 
   6   1   5      157.13      155.44     23.69 o 
   7   1   5      505.62      542.34     37.46 o 
   8   1   5       10.13       -1.04     26.04 o 
   9   1   5      133.31      116.29     32.07 o 
  10   1   5      171.84      133.20     34.33 o 
  11   1   5      131.85      130.33     35.08 o 
  12   1   5       14.13       60.86     34.35 o 
   0   2   5      399.50      466.44     38.16 o 
   1   2   5    11042.00    11404.13    655.00 o 
   2   2   5      313.20      313.14     33.83 o 
   3   2   5      184.33      168.27     17.87 o 
   4   2   5     1974.09     2004.74     55.87 o 
   5   2   5     1393.15     1389.62     45.69 o 
   6   2   5      185.11      198.80     22.87 o 
   7   2   5      875.47      867.86     37.31 o 
   8   2   5      393.87      458.35     35.69 o 
   9   2   5       15.24        4.42     30.03 o 
  10   2   5      543.26      508.04     42.66 o 
  11   2   5      226.99      205.35     37.43 o 
  12   2   5       46.27       20.49     32.96 o 
   0   3   5     1741.56     1701.31     80.66 o 
   1   3   5     1509.42     1461.98     60.33 o 
   2   3   5     3810.22     3902.55    125.00 o 
   3   3   5     1135.62     1157.15     39.28 o 
   4   3   5      211.14      203.00     20.91 o 
   5   3   5     2008.89     2175.39     63.06 o 
   6   3   5       94.37      101.03     19.04 o 
   7   3   5      919.70      941.29     36.54 o 
   8   3   5       86.00      115.62     26.45 o 
   9   3   5      482.57      428.55     38.25 o 
  10   3   5       12.95       -4.73     31.65 o 
  11   3   5      324.98      310.12     39.46 o 
  12   3   5        6.34       38.01     34.09 o 
   0   4   5       33.96       21.10     19.10 o 
   1   4   5     1649.97     1526.36     44.79 o 
   2   4   5      475.57      521.42     27.43 o 
   3   4   5     2400.41     2339.37     73.82 o 
   4   4   5      184.73      201.36     20.74 o 
   5   4   5      454.34      504.25     24.67 o 
   6   4   5       78.71       71.90     18.56 o 
   7   4   5     1438.32     1443.86     48.21 o 
   8   4   5      259.69      269.10     31.91 o 
   9   4   5      689.64      710.28     57.28 o 
  10   4   5      224.99      215.83     35.40 o 
  11   4   5       39.11       21.42     32.54 o 
  12   4   5      113.70      108.70     36.03 o 
   0   5   5        0.10       -0.06     15.87 o 
   1   5   5      915.44      891.49     32.46 o 
   2   5   5     2027.08     2080.90     66.58 o 
   3   5   5     4462.25     4400.58    120.88 o 
   4   5   5      478.93      486.09     26.62 o 
   5   5   5       62.11       58.87     16.96 o 
   6   5   5       91.59      120.36     19.44 o 
   7   5   5       96.58       92.64     20.83 o 
   8   5   5      156.94      193.04     29.25 o 
   9   5   5      291.49      272.73     36.03 o 
  10   5   5       18.14        6.90     30.61 o 
  11   5   5       18.12        5.72     31.46 o 
  12   5   5        5.27       47.52     33.50 o 
   0   6   5     3579.68     3594.43    137.73 o 
   1   6   5       26.37        8.68     21.80 o 
   2   6   5     1530.49     1479.32     44.18 o 
   3   6   5      491.52      504.66     28.74 o 
   4   6   5     1058.43      996.91     36.38 o 
   5   6   5      574.57      612.00     28.64 o 
   6   6   5      227.91      269.56     22.87 o 
   7   6   5      144.18      137.96     23.63 o 
   8   6   5      789.74      803.63     38.95 o 
   9   6   5       11.21      -11.61     36.86 o 
  10   6   5        4.92       15.07     30.26 o 
  11   6   5       12.46        2.74     30.67 o 
   0   7   5       13.95       31.32     42.71 o 
   1   7   5      621.16      661.59     31.42 o 
   2   7   5      985.93     1012.74     36.59 o 
   3   7   5      271.77      314.57     23.49 o 
   4   7   5       90.55       85.31     20.73 o 
   5   7   5       57.55       36.17     19.87 o 
   6   7   5      285.02      312.77     26.92 o 
   7   7   5      924.22      853.99     36.00 o 
   8   7   5      705.35      732.38     39.41 o 
   9   7   5       20.69       54.91     28.10 o 
  10   7   5       18.13       31.06     32.22 o 
  11   7   5      100.09      145.75     33.73 o 
   0   8   5      433.21      579.06     88.59 o 
   1   8   5     2413.71     2434.48     98.24 o 
   2   8   5      108.87      122.52     24.75 o 
   3   8   5      193.94      213.95     28.09 o 
   4   8   5      212.15      200.96     23.41 o 
   5   8   5      255.67      278.12     27.58 o 
   6   8   5      451.95      473.69     30.44 o 
   7   8   5      169.81      159.11     27.23 o 
   8   8   5      223.55      214.51     33.41 o 
   9   8   5        3.33       10.46     36.18 o 
  10   8   5       77.88      100.18     40.59 o 
  11   8   5      107.60      151.57     55.92 o 
   0   9   5       15.26       66.32     47.80 o 
   1   9   5       70.11       94.30     34.98 o 
   2   9   5      439.95      473.03     42.51 o 
   3   9   5      169.87      174.99     28.22 o 
   4   9   5      613.13      653.07     40.91 o 
   5   9   5       14.70      -14.21     29.70 o 
   6   9   5      241.78      269.26     36.39 o 
   7   9   5      114.68       83.93     31.87 o 
   8   9   5       34.91       19.29     32.71 o 
   9   9   5      159.72      140.76     37.55 o 
  10   9   5       19.54       62.97     54.09 o 
   0  10   5     2179.82     2934.96    252.47 o 
   1  10   5        3.15      -24.71     38.13 o 
   2  10   5       57.78       58.11     38.64 o 
   3  10   5      532.75      536.15     51.80 o 
   4  10   5      385.89      358.97     36.76 o 
   5  10   5      263.63      280.98     37.04 o 
   6  10   5       84.43       59.08     34.75 o 
   7  10   5      177.84      174.52     40.71 o 
   8  10   5        8.69      -30.95     41.87 o 
   9  10   5       60.78       60.67     42.91 o 
   0  11   5        3.40      -21.36     60.13 o 
   1  11   5      491.74      616.60     87.61 o 
   2  11   5      442.56      480.38     71.62 o 
   3  11   5       27.52      -40.77     40.77 o 
   4  11   5      215.03      182.86     47.11 o 
   5  11   5       22.47      -42.95     42.95 o 
   6  11   5      131.29       92.64     44.67 o 
   7  11   5        6.03      -20.64     48.55 o 
   8  11   5       56.91       17.67     47.03 o 
   9  11   5       18.51       59.34     81.78 o 
   0  12   5       31.66       13.63     66.17 o 
   1  12   5      133.70      111.30     47.33 o 
   2  12   5      404.14      366.87     53.84 o 
   3  12   5      172.09      116.95     47.78 o 
   4  12   5       29.44      -45.01     45.01 o 
   5  12   5       37.18       49.18     46.68 o 
   6  12   5        3.83      -44.73     44.73 o 
   7  12   5       21.82        8.13     54.83 o 
   8  12   5        4.98       -6.32     49.80 o 
   0  13   5       45.58       25.37     67.60 o 
   1  13   5      281.92      270.28     76.05 o 
   2  13   5      349.55      406.45    105.28 o 
   3  13   5      180.58      190.13     51.22 o 
   4  13   5       65.90        7.06     47.34 o 
   5  13   5       58.30      -24.61     47.21 o 
   6  13   5       53.92      -16.25     47.55 o 
   0  14   5        3.24      -71.42     71.42 o 
   1  14   5       16.29      -12.65     51.40 o 
   2  14   5       32.39      -47.92     47.92 o 
   3  14   5       15.58      -46.40     48.51 o 
   4  14   5       55.82       38.08     50.92 o 
   5  14   5       35.99        3.62     50.03 o 
   0  15   5       91.05        9.39     80.43 o 
   1  15   5       71.70       -2.73     53.84 o 
   2  15   5       47.83       75.47     56.53 o 
   3  15   5       26.31      -50.29     51.05 o 
   0   0   6     1852.92     1636.59    112.43 o 
   1   0   6     3238.49     2938.84    131.22 o 
   2   0   6     1907.01     1743.12     97.50 o 
   3   0   6       21.92       39.14     30.67 o 
   4   0   6     3644.27     3500.64    124.37 o 
   5   0   6     1662.45     1648.43     68.42 o 
   6   0   6       78.13       56.86     30.80 o 
   7   0   6     2217.77     2139.27     98.77 o 
   8   0   6       59.75       63.17     40.03 o 
   9   0   6      182.61      230.62     49.07 o 
  10   0   6        0.76       44.83     45.19 o 
  11   0   6      155.75      167.82     50.48 o 
  12   0   6      176.40      185.31     53.65 o 
   0   1   6     4249.10     3643.30    307.74 o 
   1   1   6     2247.54     2091.75     89.15 o 
   2   1   6      339.89      364.15     51.24 o 
   3   1   6      936.08      983.81     46.66 o 
   4   1   6     1273.08     1295.37     41.25 o 
   5   1   6      219.84      269.86     23.78 o 
   6   1   6      729.39      712.80     31.94 o 
   7   1   6      142.13      181.13     24.00 o 
   8   1   6      205.60      187.38     30.43 o 
   9   1   6       36.33        8.11     30.83 o 
  10   1   6      112.83       83.94     33.50 o 
  11   1   6      226.28      174.68     35.85 o 
  12   1   6       55.55       80.00     35.15 o 
   0   2   6     2771.14     2617.19    109.89 o 
   1   2   6      376.84      429.86     36.40 o 
   2   2   6     3056.54     3058.32    138.85 o 
   3   2   6      761.83      888.02     43.02 o 
   4   2   6     1785.11     1813.49     57.86 o 
   5   2   6       52.48       48.03     19.97 o 
   6   2   6      842.18      830.81     34.41 o 
   7   2   6      389.10      423.66     27.34 o 
   8   2   6        9.45      -24.21     24.21 o 
   9   2   6       48.01       -6.32     31.00 o 
  10   2   6       59.74       31.20     32.90 o 
  11   2   6      249.94      239.14     37.79 o 
  12   2   6        0.10      -13.04     33.59 o 
   0   3   6       28.90       48.83     22.39 o 
   1   3   6     7771.00     7523.16    235.87 o 
   2   3   6      910.35      928.42     39.42 o 
   3   3   6     2284.41     2383.57     83.21 o 
   4   3   6      290.43      328.65     27.17 o 
   5   3   6      452.30      478.33     27.02 o 
   6   3   6      234.81      278.32     23.82 o 
   7   3   6      116.74      151.94     23.60 o 
   8   3   6     1258.47     1309.44     46.96 o 
   9   3   6      614.94      588.16     49.93 o 
  10   3   6       28.10       22.73     31.65 o 
  11   3   6       21.07       36.12     33.21 o 
  12   3   6       70.77      116.10     36.30 o 
   0   4   6     1382.21     1279.95     55.69 o 
   1   4   6      445.80      480.20     26.68 o 
   2   4   6     4590.25     4728.72    142.09 o 
   3   4   6      304.80      352.45     27.18 o 
   4   4   6      395.46      473.48     31.24 o 
   5   4   6      486.79      558.95     32.10 o 
   6   4   6       96.87      107.97     19.24 o 
   7   4   6        2.28      -19.22     20.42 o 
   8   4   6     1112.74     1155.09     44.66 o 
   9   4   6       34.15        7.78     31.04 o 
  10   4   6       46.97       40.53     31.16 o 
  11   4   6       89.54      109.89     36.03 o 
  12   4   6       49.11       90.31     36.44 o 
   0   5   6     1421.31     1374.07     57.66 o 
   1   5   6      442.67      449.12     33.12 o 
   2   5   6      744.44      812.70     37.04 o 
   3   5   6     3295.11     3319.47    100.01 o 
   4   5   6       51.50       57.57     22.34 o 
   5   5   6      532.16      574.98     28.63 o 
   6   5   6      273.31      278.50     23.04 o 
   7   5   6      128.85      156.43     23.88 o 
   8   5   6        9.90      -12.32     26.73 o 
   9   5   6      138.63      130.24     32.74 o 
  10   5   6       17.04       47.87     31.86 o 
  11   5   6       26.32       50.99     32.49 o 
  12   5   6       83.49       84.28     34.89 o 
   0   6   6     1260.18     1207.47     58.93 o 
   1   6   6     3043.87     3120.72     89.93 o 
   2   6   6      306.92      328.28     20.76 o 
   3   6   6     1103.93     1138.47     41.85 o 
   4   6   6      371.09      458.49     28.04 o 
   5   6   6        4.62      -18.65     18.65 o 
   6   6   6      242.17      271.62     24.99 o 
   7   6   6      980.10     1003.67     39.37 o 
   8   6   6      182.37      201.74     30.93 o 
   9   6   6      430.56      429.44     40.71 o 
  10   6   6       62.56       49.45     30.75 o 
  11   6   6       25.00       22.95     32.51 o 
   0   7   6       14.13        4.64     23.65 o 
   1   7   6      108.42       89.30     18.15 o 
   2   7   6      831.41      846.32     29.86 o 
   3   7   6      362.69      456.06     30.98 o 
   4   7   6      852.62      780.61     33.17 o 
   5   7   6        0.96      -18.25     21.17 o 
   6   7   6      240.72      248.29     26.40 o 
   7   7   6      321.63      341.88     31.17 o 
   8   7   6       22.63       35.02     24.91 o 
   9   7   6       78.13       73.92     28.69 o 
  10   7   6      147.26      153.51     39.62 o 
  11   7   6        5.11       16.54     40.42 o 
   0   8   6      727.63      761.52     62.64 o 
   1   8   6      408.18      416.56     43.43 o 
   2   8   6      948.96      929.14     41.12 o 
   3   8   6      472.29      517.35     28.09 o 
   4   8   6      338.37      329.77     26.78 o 
   5   8   6      215.84      225.99     26.81 o 
   6   8   6      767.08      802.02     40.82 o 
   7   8   6      423.99      434.77     32.53 o 
   8   8   6      166.84      140.96     29.35 o 
   9   8   6      135.83      106.58     31.02 o 
  10   8   6        8.31        9.46     47.70 o 
   0   9   6       32.03       57.79     49.07 o 
   1   9   6       73.92      117.93     36.17 o 
   2   9   6        4.32       -7.83     23.72 o 
   3   9   6      254.99      286.72     31.94 o 
   4   9   6      227.54      251.71     33.24 o 
   5   9   6       16.96      -29.53     29.53 o 
   6   9   6      256.78      296.55     38.45 o 
   7   9   6      385.71      352.60     40.15 o 
   8   9   6       25.38       -5.57     37.67 o 
   9   9   6       15.12       68.71     43.44 o 
  10   9   6      127.65      127.93     44.96 o 
   0  10   6      164.82      258.25     61.96 o 
   1  10   6      423.68      484.15     49.50 o 
   2  10   6       91.07       68.97     38.83 o 
   3  10   6       72.82       40.51     38.88 o 
   4  10   6      221.00      231.23     34.12 o 
   5  10   6       32.29       12.27     31.70 o 
   6  10   6       86.88       39.10     33.22 o 
   7  10   6       49.04       30.96     37.61 o 
   8  10   6       41.70       47.06     43.31 o 
   9  10   6       91.78      145.18     52.33 o 
   0  11   6      757.67     1004.85    146.17 o 
   1  11   6       86.32       83.35     43.57 o 
   2  11   6      549.19      504.87     54.53 o 
   3  11   6      178.50      206.18     45.85 o 
   4  11   6      142.77      122.38     45.15 o 
   5  11   6      254.66      245.99     47.07 o 
   6  11   6       33.33        5.36     42.62 o 
   7  11   6       93.95       92.61     49.58 o 
   8  11   6       97.00       69.86     47.46 o 
   0  12   6       61.76       38.46     67.11 o 
   1  12   6      245.53      248.91     50.58 o 
   2  12   6      504.94      489.60     56.24 o 
   3  12   6       20.25      -39.61     43.62 o 
   4  12   6       31.11      -30.97     44.56 o 
   5  12   6       76.59       29.72     46.33 o 
   6  12   6      104.59      110.04     52.54 o 
   7  12   6      181.36      202.08     57.37 o 
   0  13   6        0.47      -28.96     65.66 o 
   1  13   6      167.95      156.99     50.08 o 
   2  13   6       68.65       36.22     46.19 o 
   3  13   6      276.94      253.46     53.00 o 
   4  13   6       51.77       67.62     47.55 o 
   5  13   6       13.73      -10.23     46.60 o 
   6  13   6       85.75       42.13     53.53 o 
   0  14   6       77.02      -38.39     70.36 o 
   1  14   6       62.07       72.89     51.34 o 
   2  14   6       43.13       64.67     49.18 o 
   3  14   6      343.39      328.02     93.94 o 
   4  14   6      177.57      121.94     53.70 o 
   5  14   6        3.04       -1.76     53.18 o 
   0  15   6       73.01       19.73     79.32 o 
   1  15   6       54.58       53.44     53.45 o 
   2  15   6       30.33       54.08     52.88 o 
   1   0   7     9544.48     8746.36    387.58 o 
   2   0   7       59.58       29.87     26.83 o 
   3   0   7      386.52      439.29     46.94 o 
   4   0   7      195.71      182.70     45.72 o 
   5   0   7       20.07       13.04     27.34 o 
   6   0   7       81.11      102.95     31.41 o 
   7   0   7      754.26      728.65     52.62 o 
   8   0   7      223.76      203.55     43.41 o 
   9   0   7      903.49      880.21     70.02 o 
  10   0   7        1.12       -6.39     45.80 o 
  11   0   7       81.17       90.35     49.15 o 
  12   0   7      218.53      202.94     53.31 o 
   0   1   7     1392.08     1229.58    104.83 o 
   1   1   7     3804.43     3368.68    111.23 o 
   2   1   7      256.33      275.56     27.90 o 
   3   1   7      948.16      968.06     47.39 o 
   4   1   7     1682.02     1629.27     65.95 o 
   5   1   7      644.78      651.86     30.04 o 
   6   1   7      181.35      198.56     22.79 o 
   7   1   7      295.24      292.04     26.55 o 
   8   1   7      102.01       87.72     28.98 o 
   9   1   7      531.17      544.86     42.09 o 
  10   1   7      166.22      189.76     36.07 o 
  11   1   7       11.87       35.84     32.77 o 
  12   1   7       64.46       72.01     34.44 o 
   0   2   7     1047.48     1018.66     73.24 o 
   1   2   7      722.09      713.74     31.57 o 
   2   2   7      478.07      451.18     66.45 o 
   3   2   7      381.24      417.42     60.19 o 
   4   2   7     1236.66     1289.72     52.99 o 
   5   2   7      983.01      992.99     36.50 o 
   6   2   7      145.96      138.23     21.88 o 
   7   2   7      533.97      542.77     31.31 o 
   8   2   7      257.33      281.08     30.09 o 
   9   2   7      440.48      430.56     39.79 o 
  10   2   7      358.52      364.96     39.91 o 
  11   2   7       62.98       78.38     34.12 o 
  12   2   7       29.69       54.73     34.89 o 
   0   3   7      869.81      790.96     43.92 o 
   1   3   7     1223.51     1225.89     46.83 o 
   2   3   7     1464.70     1505.86     64.95 o 
   3   3   7      991.92     1015.87     55.67 o 
   4   3   7      987.88      981.80     56.54 o 
   5   3   7      954.43      972.28     40.48 o 
   6   3   7      331.24      372.32     27.69 o 
   7   3   7      523.97      512.08     28.95 o 
   8   3   7      322.92      350.42     30.46 o 
   9   3   7       39.80       15.34     31.43 o 
  10   3   7       67.77       62.26     33.03 o 
  11   3   7      116.32      112.48     34.23 o 
  12   3   7       53.08       55.66     34.36 o 
   0   4   7      155.22      154.47     22.40 o 
   1   4   7      553.66      551.31     30.04 o 
   2   4   7     1997.85     1923.18     74.06 o 
   3   4   7     1528.96     1452.46     57.40 o 
   4   4   7      100.31      124.81     23.63 o 
   5   4   7      142.21      143.21     21.91 o 
   6   4   7       66.46       69.93     23.54 o 
   7   4   7      211.99      240.67     25.18 o 
   8   4   7     1448.10     1511.27     56.53 o 
   9   4   7       95.02       79.33     32.21 o 
  10   4   7      151.64      156.54     34.63 o 
  11   4   7       69.81       78.60     33.41 o 
  12   4   7       12.28       54.81     34.80 o 
   0   5   7     1977.19     1936.61     80.78 o 
   1   5   7     1034.70     1002.93     47.19 o 
   2   5   7      474.35      524.37     28.76 o 
   3   5   7     2215.32     2236.63     70.87 o 
   4   5   7      482.96      546.11     32.90 o 
   5   5   7       70.96       87.93     23.80 o 
   6   5   7       16.52       10.57     21.30 o 
   7   5   7      750.13      767.09     35.60 o 
   8   5   7       47.86       35.96     28.31 o 
   9   5   7       87.97       55.42     30.96 o 
  10   5   7      147.52      147.83     33.21 o 
  11   5   7       13.28       23.77     32.03 o 
   0   6   7      126.46       98.79     27.93 o 
   1   6   7      369.54      418.38     31.72 o 
   2   6   7     1087.98     1156.04     38.67 o 
   3   6   7      363.65      390.99     28.97 o 
   4   6   7       97.64      109.59     21.87 o 
   5   6   7     1129.47     1165.67     43.26 o 
   6   6   7      167.91      148.48     27.06 o 
   7   6   7       46.14       21.26     25.92 o 
   8   6   7     1373.17     1369.04     55.73 o 
   9   6   7      244.72      223.37     36.68 o 
  10   6   7       80.55       53.53     31.36 o 
  11   6   7        9.03      -30.50     30.50 o 
   0   7   7      235.09      232.69     52.36 o 
   1   7   7       92.27       76.12     13.30 o 
   2   7   7      139.82      161.25     16.50 o 
   3   7   7      487.84      491.90     40.51 o 
   4   7   7       45.96       29.55     21.78 o 
   5   7   7      238.45      280.21     27.17 o 
   6   7   7      482.03      557.46     36.52 o 
   7   7   7      290.58      278.29     30.66 o 
   8   7   7      893.05      868.34     44.88 o 
   9   7   7        7.91       16.13     31.67 o 
  10   7   7       46.32       16.07     38.01 o 
  11   7   7       38.04       53.92     37.44 o 
   0   8   7     1609.26     1540.73    105.34 o 
   1   8   7       91.98       74.07     24.41 o 
   2   8   7      159.32      211.83     26.35 o 
   3   8   7      104.53       96.81     15.94 o 
   4   8   7      300.14      317.18     26.61 o 
   5   8   7      460.47      475.81     35.00 o 
   6   8   7      206.55      213.28     29.05 o 
   7   8   7      209.99      212.68     31.42 o 
   8   8   7        9.11       11.39     28.37 o 
   9   8   7       46.34       51.51     30.61 o 
  10   8   7       47.24      -33.43     48.04 o 
   0   9   7      463.85      689.00     85.52 o 
   1   9   7      242.47      284.86     40.35 o 
   2   9   7      295.93      318.84     25.51 o 
   3   9   7       80.02       64.88     27.50 o 
   4   9   7       99.13       35.40     30.12 o 
   5   9   7      805.29      834.41     47.99 o 
   6   9   7      565.36      625.12     46.33 o 
   7   9   7      957.68      851.86     52.88 o 
   8   9   7       32.47       -6.05     50.90 o 
   9   9   7       63.11      102.10     48.64 o 
  10   9   7       90.86      124.44     65.84 o 
   0  10   7        9.46       64.45     57.36 o 
   1  10   7      121.62      117.12     40.29 o 
   2  10   7      162.15      208.79     41.82 o 
   3  10   7       76.29       61.91     39.93 o 
   4  10   7      132.75      125.12     32.83 o 
   5  10   7       80.21       62.53     32.44 o 
   6  10   7       76.17       58.56     34.48 o 
   7  10   7        2.10       -1.67     36.06 o 
   8  10   7        5.33        0.24     36.31 o 
   9  10   7        1.49       65.67     63.43 o 
   0  11   7      471.46      444.27     81.02 o 
   1  11   7      730.60      732.34     59.99 o 
   2  11   7      652.69      586.28     55.34 o 
   3  11   7      402.30      384.54     57.63 o 
   4  11   7      100.37       97.03     44.06 o 
   5  11   7       11.02      -30.83     41.39 o 
   6  11   7        4.60      -14.27     40.59 o 
   7  11   7       42.95       34.75     46.33 o 
   8  11   7       63.31       79.51     73.65 o 
   0  12   7        2.80      -57.65     63.10 o 
   1  12   7       41.29       10.30     44.92 o 
   2  12   7       17.20       53.55     43.97 o 
   3  12   7       97.84       98.11     45.65 o 
   4  12   7       74.49       36.11     44.69 o 
   5  12   7       86.26       85.03     45.18 o 
   6  12   7       32.29      -13.91     42.25 o 
   7  12   7       43.70       20.00     48.77 o 
   0  13   7      182.39       91.26     77.06 o 
   1  13   7      130.30      153.55     49.46 o 
   2  13   7      115.94       88.83     47.41 o 
   3  13   7      307.84      294.50     52.59 o 
   4  13   7       25.37       14.45     45.76 o 
   5  13   7       75.06       57.55     46.20 o 
   6  13   7       12.43        2.15     45.62 o 
   0  14   7        8.46        6.35     70.74 o 
   1  14   7        0.47       11.14     48.33 o 
   2  14   7       41.13       63.45     48.42 o 
   3  14   7       32.52       45.41     47.87 o 
   4  14   7       48.25       39.71     48.02 o 
   5  14   7       13.65      -14.03     57.64 o 
   0  15   7       34.50        7.34     76.00 o 
   1  15   7       18.50        5.67     51.51 o 
   2  15   7       33.34      -17.98     58.39 o 
   0   0   8     2461.92     2506.21    135.55 o 
   1   0   8       95.77       92.85     18.52 o 
   2   0   8     1364.00     1345.47     82.48 o 
   3   0   8      119.34      140.64     38.17 o 
   4   0   8        2.91       -7.89     34.10 o 
   5   0   8       75.80       92.96     39.46 o 
   6   0   8      253.77      232.07     35.11 o 
   7   0   8      142.03      149.22     39.78 o 
   8   0   8     1390.74     1363.60     78.44 o 
   9   0   8       56.21       38.93     44.73 o 
  10   0   8        0.14      -30.20     45.16 o 
  11   0   8        9.67       10.07     46.58 o 
  12   0   8        8.25        6.88     46.62 o 
   0   1   8     1341.39     1227.00     63.60 o 
   1   1   8      130.31      110.41     14.63 o 
   2   1   8      396.10      342.76     48.74 o 
   3   1   8     1128.51     1051.19     52.96 o 
   4   1   8      117.79      127.91     29.84 o 
   5   1   8     1507.36     1601.84     73.15 o 
   6   1   8      469.54      500.37     29.93 o 
   7   1   8      400.01      407.88     33.78 o 
   8   1   8       93.11      104.89     29.47 o 
   9   1   8      867.30      837.69     47.39 o 
  10   1   8       20.44       14.40     32.15 o 
  11   1   8       57.57       66.68     35.80 o 
  12   1   8      323.20      325.37     40.33 o 
   0   2   8      794.54      718.11     66.16 o 
   1   2   8      586.97      563.99     25.49 o 
   2   2   8     4053.46     3857.17    144.98 o 
   3   2   8     5299.60     5265.63    195.33 o 
   4   2   8      389.09      469.59     40.07 o 
   5   2   8      657.09      658.60     38.36 o 
   6   2   8      252.30      267.10     30.27 o 
   7   2   8      485.53      495.59     31.70 o 
   8   2   8      135.66      128.99     27.99 o 
   9   2   8      187.22      247.93     35.51 o 
  10   2   8       41.00       69.62     33.45 o 
  11   2   8       21.31        0.16     32.41 o 
  12   2   8       92.10       38.18     34.04 o 
   0   3   8     1883.00     1928.16     87.00 o 
   1   3   8      297.18      297.11     20.28 o 
   2   3   8     1184.82     1123.95     54.42 o 
   3   3   8     1701.04     1632.38     94.57 o 
   4   3   8     2096.61     2072.62     80.50 o 
   5   3   8       36.00       50.95     24.70 o 
   6   3   8      922.16      911.22     43.57 o 
   7   3   8      181.79      216.82     26.67 o 
   8   3   8      430.95      478.52     32.91 o 
   9   3   8       86.17      108.51     33.10 o 
  10   3   8       77.26       98.60     33.61 o 
  11   3   8       29.59       32.65     33.26 o 
  12   3   8        9.90       10.91     34.55 o 
   0   4   8     1815.51     1853.62     85.19 o 
   1   4   8      991.37      953.34     61.54 o 
   2   4   8      350.46      385.67     33.93 o 
   3   4   8      350.90      446.04     33.00 o 
   4   4   8      209.78      256.61     26.35 o 
   5   4   8      996.12     1000.87     44.54 o 
   6   4   8       22.24        3.52     23.98 o 
   7   4   8       34.24       28.46     26.05 o 
   8   4   8       56.60       32.64     26.21 o 
   9   4   8      219.04      238.91     35.18 o 
  10   4   8       22.44        1.78     31.04 o 
  11   4   8      134.10      135.81     34.82 o 
  12   4   8       15.19       -0.74     33.32 o 
   0   5   8      153.39      190.76     27.94 o 
   1   5   8      227.29      230.75     19.76 o 
   2   5   8      567.95      572.25     29.76 o 
   3   5   8      429.07      469.49     30.35 o 
   4   5   8     1262.71     1218.93     48.67 o 
   5   5   8      207.29      234.07     28.40 o 
   6   5   8       84.99       83.89     24.83 o 
   7   5   8      208.72      245.76     36.48 o 
   8   5   8      174.03      207.56     36.33 o 
   9   5   8      112.94      104.41     31.98 o 
  10   5   8       95.82      110.93     32.81 o 
  11   5   8       27.40       26.23     32.51 o 
   0   6   8     1453.85     1473.70     65.50 o 
   1   6   8      855.38      824.51     34.03 o 
   2   6   8       51.47       43.97     16.54 o 
   3   6   8        2.51      -19.41     19.41 o 
   4   6   8      204.59      199.54     25.95 o 
   5   6   8      394.94      416.16     31.53 o 
   6   6   8      294.12      328.09     32.08 o 
   7   6   8      395.49      434.38     39.70 o 
   8   6   8      212.46      247.36     33.24 o 
   9   6   8      239.81      224.39     43.83 o 
  10   6   8      207.94      169.79     38.03 o 
  11   6   8       35.35       60.32     37.20 o 
   0   7   8      128.27      143.60     41.13 o 
   1   7   8      175.92      202.79     25.68 o 
   2   7   8      222.40      272.09     23.71 o 
   3   7   8      289.49      301.13     21.53 o 
   4   7   8      459.61      475.25     30.29 o 
   5   7   8      576.21      593.63     48.01 o 
   6   7   8       50.53       51.93     25.44 o 
   7   7   8       37.55       12.09     27.50 o 
   8   7   8      199.53      229.30     34.74 o 
   9   7   8       31.76       56.60     32.28 o 
  10   7   8      179.61      245.94     43.99 o 
  11   7   8        2.00        3.61     36.32 o 
   0   8   8       10.86        2.72     18.01 o 
   1   8   8     1105.15     1063.05     48.73 o 
   2   8   8      799.07      751.34     38.11 o 
   3   8   8      218.73      242.01     19.51 o 
   4   8   8      164.01      164.81     24.68 o 
   5   8   8       49.71       13.83     24.17 o 
   6   8   8      408.89      425.05     32.83 o 
   7   8   8      169.92      178.96     31.14 o 
   8   8   8      197.69      200.25     33.11 o 
   9   8   8      101.78      132.98     47.52 o 
  10   8   8       16.71      -46.32     81.27 o 
   0   9   8      157.00      250.39     62.78 o 
   1   9   8        1.51       -5.08     17.86 o 
   2   9   8      204.18      197.81     18.66 o 
   3   9   8      105.63      101.86     21.20 o 
   4   9   8       70.18       16.05     29.41 o 
   5   9   8       20.50       12.27     30.74 o 
   6   9   8       83.85       88.52     32.73 o 
   7   9   8      247.38      290.75     38.08 o 
   8   9   8      147.89      159.64     37.72 o 
   9   9   8      231.91      200.70     51.19 o 
  10   9   8        7.87       14.09     42.10 o 
   0  10   8     2702.33     2778.31    206.52 o 
   1  10   8      327.19      373.30     49.20 o 
   2  10   8      171.46      174.83     41.97 o 
   3  10   8       67.38       16.29     39.11 o 
   4  10   8      437.89      506.22     49.85 o 
   5  10   8      386.02      348.78     37.61 o 
   6  10   8      181.46      199.25     35.26 o 
   7  10   8       56.46       53.36     34.28 o 
   8  10   8       64.94       50.35     36.82 o 
   9  10   8       78.16      145.06     59.49 o 
   0  11   8       10.92       10.33     63.24 o 
   1  11   8      142.83      132.49     44.57 o 
   2  11   8      113.74      121.59     43.73 o 
   3  11   8      116.69      136.87     42.36 o 
   4  11   8       63.03       47.94     41.89 o 
   5  11   8        2.95      -36.35     39.93 o 
   6  11   8       25.71       25.26     40.33 o 
   7  11   8        9.44       -0.83     53.26 o 
   8  11   8        1.92        0.41     60.38 o 
   0  12   8       14.15      -62.92     62.92 o 
   1  12   8      157.44      179.69     47.40 o 
   2  12   8       56.11       57.45     44.23 o 
   3  12   8      379.64      331.74     51.69 o 
   4  12   8       61.52       42.50     43.62 o 
   5  12   8      214.91      187.44     46.56 o 
   6  12   8       81.53       40.87     54.30 o 
   7  12   8       58.14        2.73     68.39 o 
   0  13   8       50.71       19.94     70.09 o 
   1  13   8       69.57       87.69     47.78 o 
   2  13   8       56.99       49.14     46.08 o 
   3  13   8       38.23       31.31     44.93 o 
   4  13   8        3.62      -28.70     42.77 o 
   5  13   8       22.03      -12.55     43.93 o 
   6  13   8       13.29      -30.50     44.59 o 
   0  14   8      366.24      462.73    131.69 o 
   1  14   8        5.36      -36.89     48.01 o 
   2  14   8       68.65       84.41     47.66 o 
   3  14   8      324.28      307.97     57.49 o 
   4  14   8       72.96       51.99     69.16 o 
   0  15   8        9.98        1.97     77.87 o 
   1  15   8        1.67      -19.05     51.50 o 
   1   0   9     8956.37     8328.75    300.54 o 
   2   0   9     1203.36     1280.06     81.32 o 
   3   0   9      217.57      245.28     87.58 o 
   4   0   9      884.15      825.27     65.65 o 
   5   0   9      292.17      426.68     51.31 o 
   6   0   9      727.95      637.32     86.49 o 
   7   0   9     1516.26     1398.43    108.27 o 
   8   0   9      346.52      367.57     48.67 o 
   9   0   9        2.07       10.41     43.96 o 
  10   0   9       59.19       42.04     47.12 o 
  11   0   9       40.06      -28.52     44.80 o 
  12   0   9       22.67       -2.93     46.13 o 
   0   1   9      250.37      265.06     28.69 o 
   1   1   9     1945.62     1835.47     58.83 o 
   2   1   9      539.68      549.52     37.02 o 
   3   1   9      652.95      667.28     41.04 o 
   4   1   9       63.76       54.22     30.80 o 
   5   1   9      963.08      881.06     56.62 o 
   6   1   9      247.59      271.16     31.79 o 
   7   1   9      639.56      647.16     36.43 o 
   8   1   9      167.46      158.70     31.80 o 
   9   1   9      733.28      739.05     48.35 o 
  10   1   9       99.14      114.65     34.23 o 
  11   1   9       71.83       78.73     34.25 o 
  12   1   9       33.95       34.58     34.29 o 
   0   2   9     1182.98     1125.17     57.57 o 
   1   2   9      775.80      784.43     36.87 o 
   2   2   9     6556.86     6522.32    237.65 o 
   3   2   9     1082.80      949.16     50.13 o 
   4   2   9     1492.72     1641.16     71.75 o 
   5   2   9      435.29      459.19     48.28 o 
   6   2   9      321.82      372.20     32.08 o 
   7   2   9      112.31      122.79     27.63 o 
   8   2   9      919.52      857.55     40.36 o 
   9   2   9      740.65      693.12     45.08 o 
  10   2   9      107.17      156.40     35.16 o 
  11   2   9       26.80      -11.12     32.58 o 
  12   2   9        2.62        7.16     34.49 o 
   0   3   9     1185.92     1177.06     60.93 o 
   1   3   9     3132.90     3130.18    107.39 o 
   2   3   9     1395.10     1343.49     62.40 o 
   3   3   9     1052.59      967.65     76.12 o 
   4   3   9      413.63      472.55     54.48 o 
   5   3   9       73.79      109.20     24.11 o 
   6   3   9      260.74      310.05     39.04 o 
   7   3   9      572.38      560.13     42.35 o 
   8   3   9      246.71      255.92     34.23 o 
   9   3   9      390.00      372.57     37.83 o 
  10   3   9       83.25       97.10     33.09 o 
  11   3   9       69.58       63.56     33.80 o 
  12   3   9       67.92       63.05     35.07 o 
   0   4   9     1605.18     1660.65    115.26 o 
   1   4   9      517.98      532.03     28.98 o 
   2   4   9      254.15      248.49     23.03 o 
   3   4   9      410.96      444.91     61.81 o 
   4   4   9       65.96       46.08     24.72 o 
   5   4   9      353.97      390.57     41.80 o 
   6   4   9      732.61      762.38     42.06 o 
   7   4   9      885.26      950.38     55.53 o 
   8   4   9       58.34       36.92     29.13 o 
   9   4   9      227.08      232.38     39.84 o 
  10   4   9        5.15       24.02     36.50 o 
  11   4   9       40.70       54.21     38.53 o 
   0   5   9     3483.96     3449.61    153.92 o 
   1   5   9      458.19      494.21     27.17 o 
   2   5   9        4.68      -15.48     15.48 o 
   3   5   9      162.76      143.53     25.25 o 
   4   5   9      151.40      226.61     26.56 o 
   5   5   9      346.68      428.57     32.53 o 
   6   5   9      330.76      338.22     33.40 o 
   7   5   9      134.54      141.52     30.82 o 
   8   5   9      262.29      297.84     41.42 o 
   9   5   9      125.70      114.73     37.15 o 
  10   5   9       22.75       16.23     35.94 o 
  11   5   9       57.77        9.78     37.05 o 
   0   6   9      169.86      171.66     25.68 o 
   1   6   9       57.25       68.50     15.23 o 
   2   6   9     1389.27     1381.68     74.97 o 
   3   6   9      316.48      336.35     31.37 o 
   4   6   9     1036.17      998.99     43.74 o 
   5   6   9      345.02      332.04     31.11 o 
   6   6   9      629.49      627.07     34.86 o 
   7   6   9      312.67      309.82     37.12 o 
   8   6   9      488.73      560.90     51.84 o 
   9   6   9       61.48       80.82     45.45 o 
  10   6   9       22.42       -1.90     43.33 o 
  11   6   9       76.71       78.46     42.24 o 
   0   7   9     1719.19     1604.98     75.78 o 
   1   7   9     1090.34     1018.83     37.42 o 
   2   7   9      303.85      290.72     21.84 o 
   3   7   9      144.96      166.13     20.26 o 
   4   7   9      140.54      195.10     27.79 o 
   5   7   9      651.38      652.58     37.41 o 
   6   7   9      287.51      314.89     31.26 o 
   7   7   9       44.89       50.79     27.79 o 
   8   7   9       89.96      112.57     32.34 o 
   9   7   9       62.19       95.36     42.28 o 
  10   7   9       37.49       36.73     64.74 o 
   0   8   9      263.82      261.26     54.34 o 
   1   8   9      138.86      112.71     24.27 o 
   2   8   9       33.99       35.06     20.27 o 
   3   8   9      539.25      572.91     39.27 o 
   4   8   9       90.74       71.63     24.90 o 
   5   8   9      598.06      543.73     51.18 o 
   6   8   9      146.59      160.29     28.00 o 
   7   8   9      353.32      364.73     33.62 o 
   8   8   9       56.80       22.78     32.45 o 
   9   8   9       45.53       79.18     41.98 o 
  10   8   9       36.41      -39.09    105.62 o 
   0   9   9      205.92      173.27     48.63 o 
   1   9   9     1009.11      934.56     65.53 o 
   2   9   9      137.62      127.17     19.90 o 
   3   9   9      454.96      443.34     36.72 o 
   4   9   9      180.52      193.27     32.06 o 
   5   9   9      302.31      283.34     35.21 o 
   6   9   9      298.47      320.89     39.42 o 
   7   9   9       83.81       76.07     33.58 o 
   8   9   9      354.28      330.33     55.22 o 
   9   9   9       37.35      118.04     55.73 o 
   0  10   9      341.24      468.99    140.97 o 
   1  10   9        7.84      -39.60     39.60 o 
   2  10   9      284.31      241.60     47.82 o 
   3  10   9      158.80      194.50     41.98 o 
   4  10   9      115.13      113.88     32.42 o 
   5  10   9       23.80       13.50     32.42 o 
   6  10   9       34.43       20.07     37.04 o 
   7  10   9       47.94       44.71     35.32 o 
   8  10   9       81.26      102.35     44.63 o 
   9  10   9       32.81       73.40     60.67 o 
   0  11   9        1.40      -54.86     59.58 o 
   1  11   9      242.57      280.57     58.48 o 
   2  11   9      166.52      236.74     48.89 o 
   3  11   9      321.94      294.59     48.01 o 
   4  11   9       79.13       98.53     42.11 o 
   5  11   9      177.52      177.73     43.03 o 
   6  11   9        2.22       -5.25     38.79 o 
   7  11   9       15.81      -10.22     53.73 o 
   8  11   9       81.99       71.70     95.55 o 
   0  12   9        4.42       -3.70     62.52 o 
   1  12   9      102.03      103.76     45.96 o 
   2  12   9      302.45      305.30     50.56 o 
   3  12   9       10.66       26.56     41.17 o 
   4  12   9       43.83       46.83     42.72 o 
   5  12   9       30.67       11.99     42.44 o 
   6  12   9       31.61       25.54     41.58 o 
   7  12   9       20.38       36.34     48.77 o 
   0  13   9      109.67       90.99     69.21 o 
   1  13   9      243.94      285.93     65.71 o 
   2  13   9        7.97       21.58     43.87 o 
   3  13   9      138.44      166.98     46.42 o 
   4  13   9       72.94       24.83     44.22 o 
   5  13   9       55.90       16.65     43.57 o 
   6  13   9       15.43      -34.47     57.80 o 
   0  14   9       53.48       74.60     74.61 o 
   1  14   9        1.69       21.82     48.45 o 
   2  14   9       18.30       22.32     46.46 o 
   3  14   9       10.06      -12.13     48.57 o 
   4  14   9       13.13      -12.07     45.32 o 
   0   0  10      241.75      282.56     83.89 o 
   1   0  10      161.43      185.46     32.67 o 
   2   0  10     2655.89     2737.25    151.00 o 
   3   0  10       18.43       20.03     35.72 o 
   4   0  10     2099.24     2025.31    139.46 o 
   5   0  10       59.85       12.82     37.13 o 
   6   0  10     1635.46     1563.27    147.27 o 
   7   0  10      146.49      163.01     57.78 o 
   8   0  10        3.49      -56.27     56.27 o 
   9   0  10       19.36      -22.45     55.70 o 
  10   0  10       20.89      -36.64     44.13 o 
  11   0  10        0.03      -25.21     46.27 o 
  12   0  10      206.17      197.20     64.91 o 
   0   1  10       11.43       47.42     22.83 o 
   1   1  10      176.33      201.62     20.07 o 
   2   1  10     2850.54     2809.15    109.86 o 
   3   1  10     4329.61     4120.69    165.85 o 
   4   1  10     2942.90     2906.08    128.29 o 
   5   1  10      169.46      150.80     33.13 o 
   6   1  10      286.30      307.88     51.71 o 
   7   1  10      792.68      789.17     49.38 o 
   8   1  10      582.84      603.95     53.74 o 
   9   1  10      516.10      579.25     56.18 o 
  10   1  10      109.77      116.19     41.09 o 
  11   1  10       26.87       55.17     33.25 o 
  12   1  10       40.87       15.26     33.37 o 
   0   2  10       55.15       44.03     23.18 o 
   1   2  10      267.60      295.45     22.50 o 
   2   2  10      794.48      759.72     45.20 o 
   3   2  10      828.81      773.03     63.10 o 
   4   2  10       21.40       33.91     24.83 o 
   5   2  10       48.69       57.21     25.03 o 
   6   2  10      309.93      319.04     40.29 o 
   7   2  10      318.55      321.71     37.48 o 
   8   2  10      470.14      515.50     42.90 o 
   9   2  10       87.29       88.25     41.31 o 
  10   2  10      212.77      197.80     43.44 o 
  11   2  10      185.12      129.57     40.05 o 
  12   2  10        0.33      -36.08     36.45 o 
   0   3  10       82.02       88.60     30.44 o 
   1   3  10      363.32      374.26     25.45 o 
   2   3  10      291.93      321.03     26.09 o 
   3   3  10      964.76      976.42     50.92 o 
   4   3  10      177.98      192.85     28.78 o 
   5   3  10      845.30      849.20     61.10 o 
   6   3  10      166.47      198.52     33.44 o 
   7   3  10      685.66      702.22     49.27 o 
   8   3  10      177.04      175.68     35.96 o 
   9   3  10       34.16       22.64     41.91 o 
  10   3  10        5.39       -9.89     36.29 o 
  11   3  10        8.70        0.26     37.40 o 
   0   4  10      613.35      643.72     45.86 o 
   1   4  10     2047.62     2087.82     78.15 o 
   2   4  10      257.33      265.32     24.20 o 
   3   4  10      476.08      512.48     73.08 o 
   4   4  10      465.83      542.60     48.89 o 
   5   4  10      131.59      160.20     26.54 o 
   6   4  10       93.07       77.32     26.67 o 
   7   4  10     1354.16     1265.42     82.06 o 
   8   4  10      892.02      974.79     49.51 o 
   9   4  10      219.48      233.15     52.09 o 
  10   4  10       97.29      101.90     42.18 o 
  11   4  10       46.95       30.72     41.29 o 
   0   5  10      514.71      544.13     40.87 o 
   1   5  10      549.24      612.90     30.77 o 
   2   5  10      969.05      931.63     41.47 o 
   3   5  10     1180.14     1075.48     91.86 o 
   4   5  10      285.25      298.70     41.90 o 
   5   5  10      145.35      149.54     27.71 o 
   6   5  10      228.12      216.72     31.40 o 
   7   5  10      541.29      564.22     46.41 o 
   8   5  10       21.05        5.61     35.06 o 
   9   5  10      187.38      185.17     45.29 o 
  10   5  10        3.43        3.92     38.85 o 
  11   5  10       50.70       38.81     40.43 o 
   0   6  10       22.50       -4.26     20.66 o 
   1   6  10      543.49      519.75     27.83 o 
   2   6  10       52.01       82.35     17.61 o 
   3   6  10      705.41      730.85     36.73 o 
   4   6  10      316.09      324.08     34.64 o 
   5   6  10       89.41       63.42     26.66 o 
   6   6  10       47.43       29.18     27.26 o 
   7   6  10       88.71       68.82     31.10 o 
   8   6  10       96.47      144.21     33.45 o 
   9   6  10       67.94       49.17     45.11 o 
  10   6  10       16.50      -36.77     36.77 o 
  11   6  10       12.97      -11.28     39.93 o 
   0   7  10      418.16      402.50     35.08 o 
   1   7  10      514.78      490.42     28.58 o 
   2   7  10      163.69      166.97     18.33 o 
   3   7  10      388.71      362.27     24.63 o 
   4   7  10      343.29      357.38     40.31 o 
   5   7  10       38.06       52.06     30.82 o 
   6   7  10      455.52      501.91     41.49 o 
   7   7  10       32.71       25.48     28.60 o 
   8   7  10      113.10      147.31     31.58 o 
   9   7  10      117.70      108.17     40.72 o 
  10   7  10       24.61       -0.40     41.99 o 
   0   8  10      809.97      691.86     46.53 o 
   1   8  10      391.24      412.05     61.84 o 
   2   8  10      116.64      115.96     17.05 o 
   3   8  10      288.73      328.25     26.48 o 
   4   8  10       31.15       45.01     18.78 o 
   5   8  10      124.05      123.66     27.10 o 
   6   8  10      335.67      327.44     34.35 o 
   7   8  10      313.03      349.57     35.17 o 
   8   8  10      131.42      141.07     35.89 o 
   9   8  10       54.36       74.89     35.87 o 
  10   8  10       22.24      -74.93     88.86 o 
   0   9  10      556.18      453.53     53.15 o 
   1   9  10       85.75       55.03     26.05 o 
   2   9  10      869.86      779.78     36.08 o 
   3   9  10      160.16      143.19     24.37 o 
   4   9  10      162.59      183.56     40.53 o 
   5   9  10       42.41       15.95     31.81 o 
   6   9  10      160.21      171.08     32.59 o 
   7   9  10       23.89       14.39     31.87 o 
   8   9  10      100.46      122.24     46.36 o 
   9   9  10      110.89      131.02     65.22 o 
   0  10  10        6.74       -9.04     58.02 o 
   1  10  10       63.08       32.80     42.74 o 
   2  10  10      123.87       73.33     40.46 o 
   3  10  10       58.38       64.12     39.66 o 
   4  10  10      139.63      166.59     32.83 o 
   5  10  10       42.40       49.04     32.97 o 
   6  10  10       42.68       77.03     32.35 o 
   7  10  10       56.24       39.05     33.75 o 
   8  10  10       55.27       65.27     53.01 o 
   0  11  10      270.31      214.58    106.51 o 
   1  11  10      249.86      349.01     79.12 o 
   2  11  10      505.57      508.27     53.13 o 
   3  11  10       18.09       45.43     39.94 o 
   4  11  10      456.67      415.91     50.52 o 
   5  11  10      391.05      386.48     57.56 o 
   6  11  10      151.75      182.64     41.46 o 
   7  11  10      100.79      101.31     55.55 o 
   8  11  10       31.20       37.72     61.57 o 
   0  12  10      229.10      258.95     91.42 o 
   1  12  10      103.53      130.79     47.60 o 
   2  12  10      145.37      133.16     60.95 o 
   3  12  10      309.38      310.98     48.59 o 
   4  12  10      111.39      127.69     42.85 o 
   5  12  10       13.89       -8.20     41.39 o 
   6  12  10        4.06       41.70     64.40 o 
   7  12  10        6.65       41.83     51.74 o 
   0  13  10        7.93       30.99     67.71 o 
   1  13  10       39.99       39.86     46.41 o 
   2  13  10      310.76      314.63     52.30 o 
   3  13  10       17.67        9.73     42.50 o 
   4  13  10       39.72       38.26     42.96 o 
   5  13  10       51.04       84.10     45.82 o 
   0  14  10       50.78       87.40     72.17 o 
   1  14  10      129.75      188.29     54.09 o 
   2  14  10       72.37       71.15     50.50 o 
   3  14  10       11.06       23.07     52.53 o 
   1   0  11      193.19      238.36     29.30 o 
   2   0  11      684.47      812.82     69.89 o 
   3   0  11        9.96      -56.52     72.48 o 
   4   0  11        0.00        9.09     34.34 o 
   5   0  11        7.78       48.32     44.91 o 
   6   0  11      239.69      338.15     98.09 o 
   7   0  11      750.26      643.94     73.29 o 
   8   0  11       11.10      -15.36     51.63 o 
   9   0  11        2.15      -39.67     77.31 o 
  10   0  11       61.18       40.17     58.01 o 
  11   0  11       10.77        8.77     58.41 o 
  12   0  11       81.78       82.79     61.79 o 
   0   1  11     2858.70     2825.64    123.11 o 
   1   1  11      482.89      517.05     32.27 o 
   2   1  11      282.69      319.05     29.01 o 
   3   1  11      643.36      588.19     43.68 o 
   4   1  11      799.72      710.16     47.85 o 
   5   1  11      600.13      640.15     51.34 o 
   6   1  11      150.68      183.73     32.99 o 
   7   1  11      917.21      822.31     54.34 o 
   8   1  11      235.32      263.31     69.27 o 
   9   1  11      335.04      376.63     54.48 o 
  10   1  11      120.71      177.37     47.48 o 
  11   1  11       63.22       68.47     46.37 o 
  12   1  11       32.96       23.65     45.87 o 
   0   2  11      348.13      351.59     34.08 o 
   1   2  11     3175.61     3241.40     99.72 o 
   2   2  11     2584.61     2505.20     87.33 o 
   3   2  11     1379.27     1403.57     71.47 o 
   4   2  11      127.25      117.14     26.16 o 
   5   2  11      327.38      325.12     35.90 o 
   6   2  11      370.36      353.54     64.70 o 
   7   2  11       22.76       -1.75     32.42 o 
   8   2  11      965.97     1066.50     60.84 o 
   9   2  11      182.17      207.10     50.11 o 
  10   2  11      190.54      249.99     48.83 o 
  11   2  11       23.72      -10.91     40.86 o 
   0   3  11     1137.68     1112.89     60.56 o 
   1   3  11      339.34      316.50     24.23 o 
   2   3  11     1158.77     1196.68     62.20 o 
   3   3  11     2465.52     2249.61    126.26 o 
   4   3  11      733.18      694.31     49.27 o 
   5   3  11      106.54      119.59     28.68 o 
   6   3  11       18.46       10.49     27.93 o 
   7   3  11      316.15      309.45     46.70 o 
   8   3  11      270.11      318.39     44.29 o 
   9   3  11       92.00       87.10     42.45 o 
  10   3  11        5.53        8.30     42.58 o 
  11   3  11       15.21      -24.24     40.44 o 
   0   4  11      680.48      711.28     48.16 o 
   1   4  11      126.11      154.77     23.20 o 
   2   4  11     1339.46     1370.85     54.60 o 
   3   4  11      936.79      931.30     52.75 o 
   4   4  11      404.98      413.21     69.87 o 
   5   4  11      641.52      621.20     83.62 o 
   6   4  11      281.38      291.66     36.15 o 
   7   4  11      208.99      309.62     64.75 o 
   8   4  11     1262.92     1297.05     64.38 o 
   9   4  11      490.60      560.17     63.70 o 
  10   4  11       29.38        7.55     39.00 o 
  11   4  11        1.50       -9.70     42.89 o 
   0   5  11      454.88      459.43     38.37 o 
   1   5  11      412.86      425.78     26.63 o 
   2   5  11      748.37      752.70     33.99 o 
   3   5  11      207.54      199.06     36.50 o 
   4   5  11      384.73      367.58     42.85 o 
   5   5  11      510.94      476.89     89.10 o 
   6   5  11      119.58      141.16     32.73 o 
   7   5  11      307.22      356.03     64.36 o 
   8   5  11      220.84      228.86     38.56 o 
   9   5  11       95.22      130.11     43.05 o 
  10   5  11       22.34      -28.87     45.41 o 
  11   5  11       44.26       11.17     58.52 o 
   0   6  11      449.60      434.15     38.18 o 
   1   6  11     2101.38     1938.78     64.59 o 
   2   6  11       73.72       56.59     16.63 o 
   3   6  11     1136.04     1145.45     61.88 o 
   4   6  11      516.83      618.43     70.50 o 
   5   6  11      325.11      266.46     32.30 o 
   6   6  11       46.41       26.75     28.91 o 
   7   6  11       54.83       28.61     35.90 o 
   8   6  11        5.99       26.26     33.99 o 
   9   6  11       15.71      -16.97     43.43 o 
  10   6  11       53.58       40.09     48.24 o 
   0   7  11      312.34      277.91     40.39 o 
   1   7  11      313.12      328.55     23.75 o 
   2   7  11     1112.18     1046.16     58.66 o 
   3   7  11      514.39      528.10     32.52 o 
   4   7  11      352.51      342.97     30.15 o 
   5   7  11      290.31      260.49     34.37 o 
   6   7  11      211.70      182.15     36.16 o 
   7   7  11      210.96      197.80     33.88 o 
   8   7  11      222.71      219.44     51.00 o 
   9   7  11       50.23       41.21     38.58 o 
  10   7  11        3.10      -15.47     35.95 o 
   0   8  11       90.11       67.09     37.25 o 
   1   8  11      228.79      203.02     27.10 o 
   2   8  11      484.06      480.45     46.60 o 
   3   8  11        2.74       11.50     17.43 o 
   4   8  11      653.57      676.83     35.23 o 
   5   8  11      195.39      224.40     35.49 o 
   6   8  11      586.23      619.00     73.81 o 
   7   8  11       65.75      125.76     28.68 o 
   8   8  11      154.09      165.52     34.30 o 
   9   8  11        0.56       38.36     39.24 o 
  10   8  11       13.20      -59.18     59.18 o 
   0   9  11      654.33      647.84     48.85 o 
   1   9  11      221.77      160.56     23.91 o 
   2   9  11       35.82       -2.95     17.04 o 
   3   9  11      173.12      149.93     22.73 o 
   4   9  11      227.35      248.15     34.65 o 
   5   9  11      235.48      283.40     35.90 o 
   6   9  11       68.90      122.70     33.82 o 
   7   9  11      226.99      202.60     49.17 o 
   8   9  11       13.26       45.04     48.28 o 
   9   9  11       19.39      102.43     74.40 o 
   0  10  11       41.93      -18.35     64.68 o 
   1  10  11      156.71      138.54     45.17 o 
   2  10  11      394.46      350.79     50.36 o 
   3  10  11      208.37      167.49     50.01 o 
   4  10  11      344.78      327.81     38.59 o 
   5  10  11       48.18      106.02     32.32 o 
   6  10  11       69.07      118.58     36.71 o 
   7  10  11       30.70       38.56     43.90 o 
   8  10  11      197.69      187.39     59.60 o 
   0  11  11       69.10       56.39     62.51 o 
   1  11  11      301.07      303.18     52.97 o 
   2  11  11      288.19      497.95     91.93 o 
   3  11  11       61.30       79.31     42.77 o 
   4  11  11      364.86      357.36     48.12 o 
   5  11  11      100.09      196.20     51.00 o 
   6  11  11       61.11      128.99     62.67 o 
   7  11  11      187.04      208.95     63.27 o 
   0  12  11       66.83      135.49     87.96 o 
   1  12  11       47.03       34.99     51.52 o 
   2  12  11      150.53      155.67     45.27 o 
   3  12  11      119.87       98.95     48.03 o 
   4  12  11      123.24      145.89     47.24 o 
   5  12  11       25.27       40.84     39.63 o 
   6  12  11      168.28      177.26     67.14 o 
   0  13  11      123.47       60.22     71.67 o 
   1  13  11      145.88      185.12     50.41 o 
   2  13  11       58.30      114.48     47.12 o 
   3  13  11       73.73      118.66     46.94 o 
   4  13  11       36.85       77.13     48.47 o 
   5  13  11        6.50       57.76     46.92 o 
   0  14  11       99.28      151.30     75.28 o 
   1  14  11       86.03      137.43     53.76 o 
   2  14  11      310.97      313.65     65.89 o 
   3  14  11       96.71      148.92     46.69 o 
   0   0  12      555.89      572.16     65.72 o 
   1   0  12        4.38       12.94     23.90 o 
   2   0  12     1278.43     1231.18    122.08 o 
   3   0  12       50.39       46.33     35.56 o 
   4   0  12      116.39      168.37     43.21 o 
   5   0  12      650.96      539.38     70.55 o 
   6   0  12       45.34       75.04     52.87 o 
   7   0  12       21.77       19.33     60.83 o 
   8   0  12     1012.68     1086.24    194.62 o 
   9   0  12        4.35       67.65     81.86 o 
  10   0  12      389.40      390.95     80.82 o 
  11   0  12      385.63      483.41     89.92 o 
   0   1  12      511.88      536.51     41.05 o 
   1   1  12      436.35      476.46     28.03 o 
   2   1  12      118.85      132.70     20.47 o 
   3   1  12     2664.37     2805.36    111.14 o 
   4   1  12      205.37      239.17     51.55 o 
   5   1  12      680.25      671.14     47.88 o 
   6   1  12      183.40      163.81     60.59 o 
   7   1  12      179.71      208.97     42.80 o 
   8   1  12     1304.55     1244.96     83.94 o 
   9   1  12        6.91      -21.80     42.46 o 
  10   1  12      385.21      403.08     57.85 o 
  11   1  12       65.43       77.13     45.17 o 
   0   2  12      751.11      738.39     46.93 o 
   1   2  12      961.56      964.85     49.74 o 
   2   2  12      105.10      124.99     19.99 o 
   3   2  12      584.17      552.30     46.37 o 
   4   2  12      112.76      109.31     26.32 o 
   5   2  12      717.91      679.72     42.99 o 
   6   2  12       17.00        0.04     34.96 o 
   7   2  12      638.29      674.57     70.32 o 
   8   2  12      109.03      187.46     43.86 o 
   9   2  12      184.22      150.54     57.20 o 
  10   2  12       52.67       22.28     42.41 o 
  11   2  12      109.62      116.47     53.39 o 
   0   3  12      799.32      807.14     51.65 o 
   1   3  12     2148.87     2287.45    114.16 o 
   2   3  12     2078.99     2164.70     70.51 o 
   3   3  12       93.33       71.27     25.29 o 
   4   3  12       81.47       89.16     25.81 o 
   5   3  12      206.95      223.67     52.44 o 
   6   3  12       38.61       16.13     29.68 o 
   7   3  12      150.01      125.14     42.85 o 
   8   3  12      804.74      873.14     64.30 o 
   9   3  12       79.97      106.38     41.78 o 
  10   3  12      184.20      199.19     45.31 o 
  11   3  12        6.29      -10.22     39.38 o 
   0   4  12        5.10        0.05     24.64 o 
   1   4  12      244.62      254.99     22.23 o 
   2   4  12        0.74       -2.67     15.84 o 
   3   4  12      485.89      526.17     36.24 o 
   4   4  12      717.82      652.79     55.48 o 
   5   4  12      264.43      241.75     40.28 o 
   6   4  12      366.53      427.66     72.73 o 
   7   4  12      812.17      823.85     76.79 o 
   8   4  12       98.93      131.30     42.74 o 
   9   4  12      181.56      187.39     43.76 o 
  10   4  12       13.91        5.44     40.23 o 
  11   4  12       44.08      -40.49     40.96 o 
   0   5  12      267.81      268.04     30.72 o 
   1   5  12      103.69      116.16     18.29 o 
   2   5  12      398.61      410.23     26.62 o 
   3   5  12       65.26       38.79     18.04 o 
   4   5  12      405.22      378.61     49.72 o 
   5   5  12      553.58      453.73     67.55 o 
   6   5  12      751.44      705.49     45.90 o 
   7   5  12       45.89       18.52     35.35 o 
   8   5  12      288.81      275.26     59.77 o 
   9   5  12      120.91      116.31     38.53 o 
  10   5  12       15.54      -32.92     39.58 o 
  11   5  12       11.87        0.81     61.31 o 
   0   6  12        0.01       12.26     23.44 o 
   1   6  12      409.90      462.12     28.07 o 
   2   6  12       12.00      -13.59     16.03 o 
   3   6  12      195.35      186.38     22.39 o 
   4   6  12      341.17      296.43     46.21 o 
   5   6  12      811.58      698.70     72.36 o 
   6   6  12      150.99      123.31     34.68 o 
   7   6  12      115.61      132.33     39.08 o 
   8   6  12       50.72       72.52     50.40 o 
   9   6  12       64.95       36.79     40.85 o 
  10   6  12       31.69       -7.86     44.56 o 
   0   7  12       17.34       35.18     25.53 o 
   1   7  12      259.94      280.87     23.82 o 
   2   7  12      165.79      166.61     20.34 o 
   3   7  12      337.96      344.69     36.05 o 
   4   7  12       52.26       54.71     22.14 o 
   5   7  12      133.83      173.06     32.65 o 
   6   7  12      248.56      270.77     41.38 o 
   7   7  12      159.36      194.33     43.33 o 
   8   7  12       90.68       91.09     37.93 o 
   9   7  12      102.97      145.14     71.03 o 
  10   7  12       30.11        6.60     38.47 o 
   0   8  12      463.80      374.76     46.91 o 
   1   8  12      161.31      160.36     21.39 o 
   2   8  12      283.89      261.99     23.06 o 
   3   8  12      383.47      360.42     33.49 o 
   4   8  12      585.73      560.57     41.72 o 
   5   8  12      392.19      401.39     44.47 o 
   6   8  12       56.11       52.24     37.30 o 
   7   8  12       55.27       23.71     30.55 o 
   8   8  12       12.74       42.74     38.80 o 
   9   8  12        7.20        5.70     61.44 o 
   0   9  12      501.30      427.10     85.39 o 
   1   9  12       99.97       40.61     21.70 o 
   2   9  12      112.70       93.25     21.23 o 
   3   9  12      285.85      282.36     26.15 o 
   4   9  12      250.25      252.51     35.05 o 
   5   9  12      157.77      212.07     52.72 o 
   6   9  12      115.05      131.98     33.11 o 
   7   9  12       20.67       10.46     58.64 o 
   8   9  12      122.88      205.78     57.48 o 
   9   9  12       62.32      131.45     71.62 o 
   0  10  12       93.73      153.19     84.71 o 
   1  10  12       31.08       90.79     62.77 o 
   2  10  12       27.88      -48.47     55.80 o 
   3  10  12       53.92       71.20     41.34 o 
   4  10  12       96.91      121.24     38.15 o 
   5  10  12       18.21       62.95     31.04 o 
   6  10  12      160.33      252.69     44.42 o 
   7  10  12       95.58       63.75     47.80 o 
   8  10  12       52.39       80.03     73.52 o 
   0  11  12      955.75     1038.04    129.24 o 
   1  11  12      197.55      240.60     63.75 o 
   2  11  12      135.86      234.88     53.60 o 
   3  11  12       13.69       47.56     45.51 o 
   4  11  12      178.65      262.67     47.85 o 
   5  11  12       52.37       82.28     45.86 o 
   6  11  12      208.66      218.95     53.04 o 
   7  11  12        6.21       48.25     59.49 o 
   0  12  12       94.83       14.17     83.02 o 
   1  12  12        1.08       -4.55     47.39 o 
   2  12  12       65.19       74.32     42.15 o 
   3  12  12       22.25       47.27     40.78 o 
   4  12  12      108.65      179.66     56.87 o 
   5  12  12       32.32      109.38     48.43 o 
   6  12  12       29.16       65.50     56.90 o 
   0  13  12       22.12       56.02    105.45 o 
   1  13  12       74.88      142.00     64.07 o 
   2  13  12       27.36      103.88     58.74 o 
   3  13  12       24.67      162.14     66.90 o 
   4  13  12       29.68       51.75     41.18 o 
   0  14  12       31.71       99.52     73.20 o 
   1  14  12       57.81      117.76     62.42 o 
   2  14  12        1.33       46.25     49.33 o 
   1   0  13      219.58      248.34     31.51 o 
   2   0  13      102.33      118.50     28.38 o 
   3   0  13       41.14       20.75     35.10 o 
   4   0  13       15.55        2.19     33.06 o 
   5   0  13      100.54       36.39     43.78 o 
   6   0  13      136.07      126.79     54.58 o 
   7   0  13      453.67      459.55     83.04 o 
   8   0  13      268.54      320.00    128.22 o 
   9   0  13      157.50      284.85     91.54 o 
  10   0  13       92.05      105.24     66.79 o 
  11   0  13       14.05      -44.77     73.26 o 
   0   1  13      854.66      771.22     53.51 o 
   1   1  13      425.70      475.44     30.53 o 
   2   1  13     2072.61     2120.34     74.90 o 
   3   1  13      821.74      830.49     46.84 o 
   4   1  13      999.45      943.62     55.90 o 
   5   1  13      209.71      186.05     33.52 o 
   6   1  13      420.84      402.26    103.53 o 
   7   1  13       31.56       13.43     32.87 o 
   8   1  13      356.81      279.01     59.99 o 
   9   1  13       37.37       41.71     42.34 o 
  10   1  13        5.25       33.69     40.54 o 
  11   1  13      104.78      117.37     45.29 o 
   0   2  13      216.85      194.18     28.27 o 
   1   2  13     1464.96     1476.83     52.51 o 
   2   2  13      301.53      319.55     24.55 o 
   3   2  13      500.33      519.70     44.00 o 
   4   2  13      331.48      287.03     34.55 o 
   5   2  13      141.55      155.75     38.24 o 
   6   2  13       32.57        9.21     32.15 o 
   7   2  13      310.33      350.05     47.26 o 
   8   2  13     1166.50     1200.47    114.35 o 
   9   2  13       79.40       45.26     47.76 o 
  10   2  13      273.98      301.99     52.37 o 
  11   2  13       59.81       38.27     43.28 o 
   0   3  13      150.41      170.41     27.13 o 
   1   3  13      605.69      635.11     32.66 o 
   2   3  13      708.09      778.19     35.76 o 
   3   3  13      262.06      239.09     31.24 o 
   4   3  13      221.97      253.11     42.02 o 
   5   3  13      411.07      391.60     37.59 o 
   6   3  13      755.00      735.36     79.17 o 
   7   3  13       42.26       53.89     34.55 o 
   8   3  13       94.08       75.16     60.14 o 
   9   3  13      100.49       73.82     43.12 o 
  10   3  13       43.30       12.74     39.44 o 
  11   3  13       20.23        6.85     41.60 o 
   0   4  13       39.11       66.46     33.11 o 
   1   4  13      203.78      264.70     22.65 o 
   2   4  13      424.80      461.82     28.60 o 
   3   4  13      261.64      265.41     24.86 o 
   4   4  13       20.98      -17.04     24.61 o 
   5   4  13       34.27       11.74     28.25 o 
   6   4  13      420.89      389.35     41.06 o 
   7   4  13      106.41      154.58     37.45 o 
   8   4  13      150.09      117.24     39.81 o 
   9   4  13        9.60      -11.87     44.97 o 
  10   4  13       40.01       -1.49     38.40 o 
  11   4  13       19.01      -11.73     56.81 o 
   0   5  13        3.39      -11.84     27.09 o 
   1   5  13      341.58      396.90     26.75 o 
   2   5  13      175.64      175.88     21.14 o 
   3   5  13        9.74       -1.36     18.02 o 
   4   5  13      396.14      385.87     39.08 o 
   5   5  13      262.25      236.87     43.25 o 
   6   5  13      339.98      315.42     64.11 o 
   7   5  13      162.72      172.52     39.96 o 
   8   5  13       19.64      -36.73     36.73 o 
   9   5  13      117.28       90.34     44.86 o 
  10   5  13       38.82      -10.58     38.77 o 
   0   6  13     1076.81     1188.77    133.68 o 
   1   6  13     1278.93     1281.08     49.48 o 
   2   6  13      251.45      240.54     22.93 o 
   3   6  13      274.26      298.74     32.34 o 
   4   6  13      510.95      479.33     37.92 o 
   5   6  13       12.46      -27.70     27.70 o 
   6   6  13      505.91      539.18     52.99 o 
   7   6  13      687.14      617.57     58.86 o 
   8   6  13       69.84      105.79     55.72 o 
   9   6  13       18.46        3.71     48.82 o 
  10   6  13       15.13       24.21     53.17 o 
   0   7  13        1.28      -15.48     25.73 o 
   1   7  13      525.90      587.90     33.22 o 
   2   7  13      273.06      245.86     23.44 o 
   3   7  13      110.80      103.02     19.80 o 
   4   7  13      102.72       88.10     28.77 o 
   5   7  13        4.92        0.60     29.06 o 
   6   7  13        7.82       -7.60     31.08 o 
   7   7  13        8.78       46.61     35.11 o 
   8   7  13        1.06       23.84     35.09 o 
   9   7  13       11.31       81.99     66.22 o 
  10   7  13       33.06       10.42     44.53 o 
   0   8  13       90.81       42.71     29.21 o 
   1   8  13       30.99       26.15     19.93 o 
   2   8  13      106.30       87.64     19.75 o 
   3   8  13      122.49      110.31     31.28 o 
   4   8  13        8.12        5.16     20.01 o 
   5   8  13      479.86      489.83     55.13 o 
   6   8  13      298.78      354.25     72.50 o 
   7   8  13       72.32       70.38     35.28 o 
   8   8  13       24.33      101.63     31.66 o 
   9   8  13        4.32      128.20     44.10 o 
   0   9  13       28.41      -16.32     29.01 o 
   1   9  13      395.07      395.23     36.96 o 
   2   9  13       28.21       -9.21     20.78 o 
   3   9  13      106.79       70.76     20.13 o 
   4   9  13      181.31      207.38     30.99 o 
   5   9  13      207.17      236.05     61.06 o 
   6   9  13      226.40      322.67     66.48 o 
   7   9  13        4.04      110.16     50.27 o 
   8   9  13      128.69      261.64     57.93 o 
   0  10  13      152.18       97.22    130.77 o 
   1  10  13      961.85      678.83    178.10 o 
   2  10  13       12.17       17.62     60.37 o 
   3  10  13      279.88      231.06     56.48 o 
   4  10  13      159.83      200.53     32.01 o 
   5  10  13       65.45       92.66     41.91 o 
   6  10  13       73.86      136.39     48.86 o 
   7  10  13        5.88        1.34     76.54 o 
   8  10  13       52.05      153.31     63.59 o 
   0  11  13      254.24      478.14    160.27 o 
   1  11  13       69.09      130.68     54.00 o 
   2  11  13       16.26        0.58     55.41 o 
   3  11  13      206.74      352.89     61.23 o 
   4  11  13      221.65      234.71     50.81 o 
   5  11  13       45.39       91.52     43.45 o 
   6  11  13       40.19      121.76     76.74 o 
   7  11  13       10.12       -0.56     67.82 o 
   0  12  13        2.69       18.26     79.66 o 
   1  12  13       15.46       66.25     48.84 o 
   2  12  13       13.86       88.39     45.03 o 
   3  12  13       48.65       78.78     40.43 o 
   4  12  13       12.75       53.41     41.16 o 
   5  12  13       13.92      110.18     53.37 o 
   0  13  13       30.86       65.49     97.07 o 
   1  13  13       77.63      161.70     59.63 o 
   2  13  13       37.06      151.70     52.83 o 
   3  13  13       18.02       86.91     49.20 o 
   4  13  13       35.56       98.20     49.72 o 
   0   0  14      835.08      788.34     77.98 o 
   1   0  14     1013.39     1003.19     57.72 o 
   2   0  14      333.16      339.63     36.27 o 
   3   0  14       43.13       41.29     36.28 o 
   4   0  14      173.33      215.50     51.74 o 
   5   0  14        0.44       52.30     44.91 o 
   6   0  14        0.01      -25.58     47.75 o 
   7   0  14      509.97      432.27     78.49 o 
   8   0  14       94.40       -3.98     64.81 o 
   9   0  14        0.46       52.30     77.31 o 
  10   0  14      173.56      246.83     71.17 o 
  11   0  14       53.60       60.79     63.51 o 
   0   1  14     1161.35     1158.90     61.90 o 
   1   1  14      734.33      702.51     33.30 o 
   2   1  14       73.02       83.36     19.33 o 
   3   1  14      176.97      178.86     24.11 o 
   4   1  14       38.98       45.32     27.83 o 
   5   1  14       47.90       52.17     49.55 o 
   6   1  14      106.20      103.37     35.39 o 
   7   1  14       54.87       11.66     40.28 o 
   8   1  14      388.58      428.40     48.64 o 
   9   1  14      255.37      282.98     54.85 o 
  10   1  14       14.81        7.72     38.61 o 
  11   1  14       24.68       17.66     41.32 o 
   0   2  14       15.70        8.32     21.06 o 
   1   2  14        1.17       -8.35     16.15 o 
   2   2  14      388.77      399.54     26.88 o 
   3   2  14      215.22      240.72     25.82 o 
   4   2  14      608.71      565.55     47.28 o 
   5   2  14      145.57      167.43     34.28 o 
   6   2  14      145.75      124.14     35.80 o 
   7   2  14      175.04      128.19     39.17 o 
   8   2  14      115.10      128.27     38.82 o 
   9   2  14      154.92      130.22     50.81 o 
  10   2  14       46.63       25.64     39.68 o 
  11   2  14       34.89       19.79     40.79 o 
   0   3  14       57.72       72.06     24.03 o 
   1   3  14      472.12      485.86     29.23 o 
   2   3  14       63.68       45.84     18.25 o 
   3   3  14      244.71      242.17     26.55 o 
   4   3  14       26.78      -11.63     25.75 o 
   5   3  14      123.78      135.02     30.88 o 
   6   3  14      259.27      251.04     44.98 o 
   7   3  14       30.50       10.68     35.87 o 
   8   3  14       81.92       21.43     40.67 o 
   9   3  14       51.23       65.70     46.09 o 
  10   3  14       64.86       52.31     38.42 o 
  11   3  14       71.77       57.40     42.49 o 
   0   4  14      317.05      356.19     35.02 o 
   1   4  14      270.21      253.04     22.85 o 
   2   4  14      399.30      423.39     28.53 o 
   3   4  14      150.47      180.57     23.87 o 
   4   4  14      508.94      451.77     87.07 o 
   5   4  14       37.93       26.39     28.38 o 
   6   4  14      286.31      272.47     37.02 o 
   7   4  14       46.86       28.10     33.88 o 
   8   4  14       38.87       57.81     41.26 o 
   9   4  14       67.15       76.13     43.16 o 
  10   4  14       62.70      102.87     40.28 o 
   0   5  14       10.04      -21.80     29.93 o 
   1   5  14      280.70      313.82     25.04 o 
   2   5  14      404.80      444.83     29.41 o 
   3   5  14      212.99      254.11     24.45 o 
   4   5  14      878.78      835.17     74.96 o 
   5   5  14       15.55       -0.86     28.32 o 
   6   5  14      333.95      288.30     38.71 o 
   7   5  14      385.87      353.81     52.39 o 
   8   5  14       28.86       -5.65     35.73 o 
   9   5  14       54.96       49.66     41.39 o 
  10   5  14       13.48      -34.17     39.61 o 
   0   6  14       40.32       42.39     28.11 o 
   1   6  14       67.20       46.92     19.34 o 
   2   6  14       92.48       89.08     20.26 o 
   3   6  14       75.37       76.47     21.38 o 
   4   6  14       59.17       49.90     22.65 o 
   5   6  14      123.31       88.93     37.01 o 
   6   6  14      213.92      199.83     41.44 o 
   7   6  14        8.09      -19.69     36.67 o 
   8   6  14       43.15       10.73     36.42 o 
   9   6  14        8.10       -7.50     36.54 o 
  10   6  14        2.89      -17.57     51.44 o 
   0   7  14       74.16       54.95     29.07 o 
   1   7  14      342.79      359.65     27.82 o 
   2   7  14      362.09      393.39     28.31 o 
   3   7  14       98.13      113.88     21.83 o 
   4   7  14      182.59      222.45     41.97 o 
   5   7  14      141.21      127.92     26.11 o 
   6   7  14       94.60      106.86     37.50 o 
   7   7  14       75.76      123.86     37.29 o 
   8   7  14        6.80       43.14     61.13 o 
   9   7  14       36.42       58.92     58.73 o 
   0   8  14       32.91       18.22     29.75 o 
   1   8  14      325.95      297.79     30.32 o 
   2   8  14      336.33      346.71     27.65 o 
   3   8  14      247.83      270.59     30.19 o 
   4   8  14      587.08      584.72     67.06 o 
   5   8  14      113.14      148.70     26.74 o 
   6   8  14      192.06      260.35     63.52 o 
   7   8  14       44.49      102.84     33.08 o 
   8   8  14        9.93       53.03     48.79 o 
   9   8  14       14.17       45.13     68.74 o 
   0   9  14      144.44      113.21     34.69 o 
   1   9  14      301.71      243.19     30.65 o 
   2   9  14      428.68      415.29     29.30 o 
   3   9  14       63.02       21.34     19.36 o 
   4   9  14      106.71      119.91     26.00 o 
   5   9  14       48.72      107.22     39.53 o 
   6   9  14       19.61       92.35     36.15 o 
   7   9  14       29.47       79.46     65.81 o 
   8   9  14       83.70      277.59     72.70 o 
   0  10  14      278.74      296.25    145.00 o 
   1  10  14      126.33      194.40     98.07 o 
   2  10  14        0.10       45.38     91.06 o 
   3  10  14       32.96      141.44     94.53 o 
   4  10  14      185.72      240.74     63.26 o 
   5  10  14       76.12      152.40     55.96 o 
   6  10  14       11.82      116.17     35.63 o 
   7  10  14       20.00       85.70     51.62 o 
   0  11  14      215.59      149.22     84.83 o 
   1  11  14       20.02      108.40     57.70 o 
   2  11  14       12.97      -12.39     51.44 o 
   3  11  14        6.64       68.75     57.51 o 
   4  11  14       47.23      206.95     54.94 o 
   5  11  14       74.38      137.65     51.50 o 
   6  11  14       40.67      216.90     73.85 o 
   0  12  14       53.88      186.21     89.80 o 
   1  12  14       99.43      188.21     53.99 o 
   2  12  14       57.49      111.27     47.72 o 
   3  12  14       62.01      187.36     62.16 o 
   4  12  14       27.14       79.37     57.60 o 
   5  12  14       90.73      188.61     81.28 o 
   0  13  14       17.40       68.06     72.86 o 
   1  13  14       12.96       85.72     57.98 o 
   2  13  14       78.85      273.77     70.68 o 
   3  13  14       43.40      102.38     49.68 o 
   1   0  15       34.58       33.50     25.47 o 
   2   0  15      277.09      340.41     43.22 o 
   3   0  15        8.53        5.42     27.83 o 
   4   0  15      272.91      246.80     55.73 o 
   5   0  15        9.31      -22.74     44.34 o 
   6   0  15      152.35      106.32     56.86 o 
   7   0  15      157.12      129.06     59.70 o 
   8   0  15       11.34       79.02     63.67 o 
   9   0  15       90.35       43.21     72.20 o 
  10   0  15       17.65      -12.19     57.84 o 
  11   0  15       28.82       46.42     69.07 o 
   0   1  15      195.14      190.27     36.40 o 
   1   1  15      647.27      650.76     32.87 o 
   2   1  15      646.81      651.58     33.53 o 
   3   1  15       66.09       69.89     21.17 o 
   4   1  15       63.69       47.96     29.89 o 
   5   1  15       91.64       84.97     32.42 o 
   6   1  15      137.74      134.67     37.55 o 
   7   1  15      136.92       88.83     40.88 o 
   8   1  15      342.71      323.03     81.89 o 
   9   1  15      104.96       92.99     41.88 o 
  10   1  15      207.27      225.15     64.67 o 
  11   1  15       77.02       84.81     45.64 o 
   0   2  15       67.67       50.91     23.27 o 
   1   2  15        9.20       -2.96     16.71 o 
   2   2  15      188.87      200.62     26.98 o 
   3   2  15      103.25      118.85     21.35 o 
   4   2  15      548.86      585.08     44.66 o 
   5   2  15       54.21       13.28     30.96 o 
   6   2  15      270.95      258.25     90.18 o 
   7   2  15      305.18      310.54     68.64 o 
   8   2  15       72.89       55.90     40.82 o 
   9   2  15       67.97       52.83     40.01 o 
  10   2  15       31.12       -0.44     41.68 o 
   0   3  15      633.43      598.03     44.44 o 
   1   3  15      753.91      739.21     35.78 o 
   2   3  15      137.22      173.81     22.69 o 
   3   3  15      520.34      524.72     32.40 o 
   4   3  15      684.68      618.09     44.84 o 
   5   3  15       56.08       45.23     28.71 o 
   6   3  15       53.38       72.59     31.84 o 
   7   3  15      449.90      426.85     88.67 o 
   8   3  15      314.21      318.57     48.20 o 
   9   3  15      280.13      248.16     52.58 o 
  10   3  15       51.47       63.54     41.85 o 
   0   4  15       19.74       -0.80     23.71 o 
   1   4  15      125.74      121.08     20.21 o 
   2   4  15       84.26       86.04     21.11 o 
   3   4  15      214.14      253.55     25.16 o 
   4   4  15      142.84      155.77     25.28 o 
   5   4  15      340.79      252.32     39.37 o 
   6   4  15       30.94        6.53     30.65 o 
   7   4  15      577.01      432.25    135.94 o 
   8   4  15      182.82      200.62     45.04 o 
   9   4  15       28.30      -17.77     41.76 o 
  10   4  15      123.91      142.52     56.49 o 
   0   5  15      305.77      313.13     35.85 o 
   1   5  15       13.97       27.49     18.13 o 
   2   5  15      151.15      203.59     24.62 o 
   3   5  15       18.20       -9.44     19.44 o 
   4   5  15       73.98       93.96     23.91 o 
   5   5  15      294.18      261.39     44.32 o 
   6   5  15       48.43       30.93     33.25 o 
   7   5  15        7.09       -7.26     35.48 o 
   8   5  15       27.21       61.35     47.82 o 
   9   5  15        9.46       28.40     42.56 o 
  10   5  15       15.94      -49.72     49.72 o 
   0   6  15      775.68      765.01     54.66 o 
   1   6  15      286.83      247.88     29.42 o 
   2   6  15      404.85      420.80     30.15 o 
   3   6  15      175.84      157.92     23.66 o 
   4   6  15      237.62      244.44     36.90 o 
   5   6  15      197.39      208.31     39.10 o 
   6   6  15       61.74       70.62     32.41 o 
   7   6  15       41.98       40.95     59.89 o 
   8   6  15        5.91       67.64     39.83 o 
   9   6  15        5.41      -34.68     34.68 o 
   0   7  15       72.21       47.20     31.24 o 
   1   7  15       34.30       -5.19     22.37 o 
   2   7  15      189.54      191.85     29.02 o 
   3   7  15       84.36      108.35     21.87 o 
   4   7  15      165.29      142.34     33.18 o 
   5   7  15      404.73      435.91     48.77 o 
   6   7  15       13.44       -8.76     30.41 o 
   7   7  15      231.05      187.50     66.98 o 
   8   7  15        2.18       68.41     34.80 o 
   9   7  15       78.31       56.64     40.72 o 
   0   8  15      327.81      331.83     61.99 o 
   1   8  15       46.56        7.91     22.33 o 
   2   8  15        5.87      -23.51     23.51 o 
   3   8  15      449.82      451.23     36.91 o 
   4   8  15      119.89      143.59     23.41 o 
   5   8  15       59.86      101.18     25.07 o 
   6   8  15      127.44      151.37     51.55 o 
   7   8  15        2.71       75.21     33.35 o 
   8   8  15        0.96       67.47     73.35 o 
   0   9  15        5.43       29.44     33.17 o 
   1   9  15      138.12      111.78     23.65 o 
   2   9  15      137.11      176.59     23.95 o 
   3   9  15       23.17       13.18     19.60 o 
   4   9  15      154.77      188.08     38.11 o 
   5   9  15      175.71      325.01     53.83 o 
   6   9  15       13.93      279.70    109.47 o 
   7   9  15       57.68      153.07     75.94 o 
   8   9  15       96.22      321.83     64.57 o 
   0  10  15      183.46      253.01    144.42 o 
   1  10  15      110.06       87.40    116.26 o 
   2  10  15      174.75      220.15    102.48 o 
   3  10  15       57.20      100.93    107.45 o 
   4  10  15       94.28      222.03     74.32 o 
   5  10  15       13.38      103.95     33.13 o 
   6  10  15       16.25      128.40     55.16 o 
   7  10  15       31.79      148.70     45.13 o 
   0  11  15       13.85      -18.76    129.61 o 
   1  11  15        6.00      108.67     71.76 o 
   2  11  15        9.25      126.66     72.24 o 
   3  11  15       87.36      225.79     74.88 o 
   4  11  15       99.54      206.88     61.06 o 
   5  11  15       26.74      199.98     53.23 o 
   6  11  15      143.84      413.16     71.90 o 
   0  12  15      114.04      201.29     89.88 o 
   1  12  15       32.43      150.61     61.52 o 
   2  12  15       14.70      139.57     61.56 o 
   3  12  15        2.68       39.44     64.57 o 
   4  12  15       16.97      119.65     60.13 o 
   0  13  15       31.29      113.07     88.50 o 
   1  13  15      111.84      317.02    111.98 o 
   2  13  15       93.83      242.63     64.53 o 
   0   0  16       77.08       84.71     36.39 o 
   1   0  16      245.45      280.49     36.49 o 
   2   0  16       29.04       -5.02     28.24 o 
   3   0  16      484.15      562.76    104.66 o 
   4   0  16      101.62       31.84     47.76 o 
   5   0  16      159.27      159.20     55.72 o 
   6   0  16       65.82       83.57     54.58 o 
   7   0  16        3.24      -22.17     52.87 o 
   8   0  16        5.96       13.07     58.55 o 
   9   0  16       46.34       34.68     67.08 o 
  10   0  16       64.93       66.73     63.39 o 
   0   1  16      172.87      177.74     28.01 o 
   1   1  16       41.64       45.81     17.95 o 
   2   1  16      139.54      128.54     21.94 o 
   3   1  16      479.41      475.55     33.24 o 
   4   1  16      183.66      160.51     36.09 o 
   5   1  16       70.29       18.40     31.53 o 
   6   1  16       15.29       -5.34     33.36 o 
   7   1  16      236.94      165.52     43.01 o 
   8   1  16      158.04      101.72     45.93 o 
   9   1  16       27.87       47.63     48.11 o 
  10   1  16       37.34       60.92     44.77 o 
   0   2  16        2.60      -10.70     34.15 o 
   1   2  16      636.08      635.60     33.80 o 
   2   2  16       37.46       41.51     20.39 o 
   3   2  16      532.23      561.90     33.98 o 
   4   2  16      270.87      292.90     30.75 o 
   5   2  16      116.70      108.41     34.52 o 
   6   2  16       98.87       92.62     44.61 o 
   7   2  16      166.02      157.35     39.03 o 
   8   2  16      194.40      192.78     44.08 o 
   9   2  16       96.25       67.64     44.39 o 
  10   2  16       23.97       16.86     47.21 o 
   0   3  16      104.55       89.32     27.48 o 
   1   3  16     1006.75      964.79     71.72 o 
   2   3  16      604.29      641.05     35.76 o 
   3   3  16      592.64      612.17     38.71 o 
   4   3  16      278.36      255.20     29.40 o 
   5   3  16      258.89      223.31     36.11 o 
   6   3  16      167.19      192.85     39.55 o 
   7   3  16       41.55       20.19     35.33 o 
   8   3  16       70.83       97.41     39.76 o 
   9   3  16       69.22       47.85     43.09 o 
  10   3  16      197.99      202.97     51.42 o 
   0   4  16       23.17       25.11     24.91 o 
   1   4  16      395.95      405.87     28.63 o 
   2   4  16      272.58      279.33     26.65 o 
   3   4  16       68.77       67.90     22.00 o 
   4   4  16        8.55      -11.97     22.20 o 
   5   4  16      341.05      375.25     45.39 o 
   6   4  16      409.24      371.69     54.66 o 
   7   4  16       16.11       39.03     35.30 o 
   8   4  16       88.53       83.23     39.45 o 
   9   4  16       44.32       35.23     45.33 o 
  10   4  16       22.92        8.34     43.76 o 
   0   5  16      657.48      685.22     71.13 o 
   1   5  16       43.24       33.21     20.04 o 
   2   5  16      107.62       82.50     22.57 o 
   3   5  16      258.26      266.04     27.27 o 
   4   5  16       27.06        2.59     22.84 o 
   5   5  16      224.75      232.69     31.09 o 
   6   5  16      208.91      240.01     46.61 o 
   7   5  16        3.25       14.79     33.63 o 
   8   5  16        6.57        2.10     36.49 o 
   9   5  16       33.84       24.05     82.15 o 
   0   6  16      153.32      153.42     34.52 o 
   1   6  16      763.79      745.86     40.18 o 
   2   6  16      479.48      506.24     33.72 o 
   3   6  16       25.09        3.68     20.90 o 
   4   6  16        7.09       -2.73     20.80 o 
   5   6  16        8.76      -13.68     23.08 o 
   6   6  16       91.58       77.55     31.49 o 
   7   6  16       53.12        8.56     37.24 o 
   8   6  16      110.74       96.61     40.40 o 
   9   6  16        2.72        6.57     41.47 o 
   0   7  16       10.39      -14.09     31.07 o 
   1   7  16      139.31      131.96     30.17 o 
   2   7  16       86.06       73.16     22.86 o 
   3   7  16       66.58       82.71     22.19 o 
   4   7  16       96.41       94.33     23.02 o 
   5   7  16      430.29      434.52     61.87 o 
   6   7  16      198.19      235.08     39.29 o 
   7   7  16       15.17       29.87     35.01 o 
   8   7  16       22.53       17.54     60.58 o 
   9   7  16       14.40       41.22     37.25 o 
   0   8  16     2812.97     2446.85    204.38 o 
   1   8  16      348.69      372.49     34.46 o 
   2   8  16      112.70       83.23     23.04 o 
   3   8  16      131.03      130.52     24.66 o 
   4   8  16       61.41       82.21     22.78 o 
   5   8  16        8.19       27.66     37.60 o 
   6   8  16      216.83      295.41     45.79 o 
   7   8  16       73.77      148.35    125.36 o 
   8   8  16        8.61       88.56     47.62 o 
   0   9  16      268.42      221.69     72.09 o 
   1   9  16      186.57      202.91     34.50 o 
   2   9  16      104.82       97.96     23.42 o 
   3   9  16       98.34       87.30     25.68 o 
   4   9  16       68.50       77.52     31.37 o 
   5   9  16       26.59      120.40     56.29 o 
   6   9  16       62.23      192.55    108.18 o 
   7   9  16       49.29      287.89     84.00 o 
   0  10  16        1.71      179.07    142.12 o 
   1  10  16       22.52       18.75     92.73 o 
   2  10  16       13.56      161.76    101.90 o 
   3  10  16       86.90      173.86     97.89 o 
   4  10  16        3.53      112.44     92.24 o 
   5  10  16        1.11      130.24     57.44 o 
   6  10  16        0.29      175.20     89.73 o 
   0  11  16        2.63      158.03    143.25 o 
   1  11  16       56.24      223.38    103.41 o 
   2  11  16       41.21       98.43     97.00 o 
   3  11  16       35.77      201.35     75.77 o 
   4  11  16       32.40      139.85     71.83 o 
   5  11  16       20.22      222.30     66.22 o 
   0  12  16       99.01      294.28     97.39 o 
   1  12  16      101.66      181.23     64.60 o 
   2  12  16      102.37      224.59     66.05 o 
   3  12  16        4.13      156.22     62.46 o 
   4  12  16        3.63      190.27     61.68 o 
   1   0  17      112.62       97.54     31.51 o 
   2   0  17       72.44       73.34     33.67 o 
   3   0  17     1374.70     1323.89     87.33 o 
   4   0  17       48.31       45.88     34.95 o 
   5   0  17       41.99       32.40     50.60 o 
   6   0  17       17.00      -13.64     52.87 o 
   7   0  17      170.14       61.97     59.13 o 
   8   0  17      283.93      244.51     71.08 o 
   9   0  17        1.68       15.35     63.10 o 
  10   0  17        1.79      -46.19     53.50 o 
   0   1  17       38.99       -0.96     22.94 o 
   1   1  17       38.98       13.11     18.15 o 
   2   1  17        3.69       20.43     21.61 o 
   3   1  17      212.63      207.88     28.08 o 
   4   1  17        2.81      -22.83     22.83 o 
   5   1  17      228.08      154.53     52.51 o 
   6   1  17      110.95       95.30     40.47 o 
   7   1  17      125.53       78.60     41.34 o 
   8   1  17      113.52       97.12     44.60 o 
   9   1  17       87.14       71.74     47.19 o 
  10   1  17       33.69       30.41     43.33 o 
   0   2  17       13.04       -0.65     23.86 o 
   1   2  17       61.52       52.29     19.31 o 
   2   2  17      377.76      364.51     29.74 o 
   3   2  17     1412.13     1491.32     80.00 o 
   4   2  17      757.63      744.37     40.32 o 
   5   2  17       44.84       36.85     34.66 o 
   6   2  17      127.06       80.30     35.72 o 
   7   2  17      233.51      253.45     56.32 o 
   8   2  17       80.07      100.56     44.24 o 
   9   2  17       25.97       35.40     43.84 o 
  10   2  17       22.11       12.20     45.23 o 
   0   3  17      628.72      592.75     47.67 o 
   1   3  17      168.20      166.29     23.39 o 
   2   3  17      115.56      133.49     24.24 o 
   3   3  17       87.39       91.57     24.04 o 
   4   3  17     1150.26     1163.59     57.47 o 
   5   3  17      289.41      269.96     38.51 o 
   6   3  17      801.55      729.96    139.05 o 
   7   3  17       59.77       41.50     35.24 o 
   8   3  17       52.57      120.50     40.85 o 
   9   3  17       16.84        6.92     43.25 o 
  10   3  17       69.46       35.98     43.55 o 
   0   4  17       45.14       41.09     28.26 o 
   1   4  17      450.88      451.93     40.53 o 
   2   4  17       10.33      -17.18     20.25 o 
   3   4  17      110.44      125.28     24.94 o 
   4   4  17       56.23       54.78     23.70 o 
   5   4  17       65.10       57.57     26.50 o 
   6   4  17      302.14      326.41     55.56 o 
   7   4  17       39.75       76.73     35.51 o 
   8   4  17      256.08      343.54     70.71 o 
   9   4  17       50.21       63.38     44.91 o 
   0   5  17       11.80      -22.70     28.08 o 
   1   5  17      184.00      202.07     25.29 o 
   2   5  17      408.00      435.47     37.47 o 
   3   5  17      230.53      216.47     29.37 o 
   4   5  17       16.89       -7.45     22.17 o 
   5   5  17       67.34       24.33     25.34 o 
   6   5  17      211.07      166.57     34.84 o 
   7   5  17       20.39       14.58     33.69 o 
   8   5  17       14.28       10.37     35.50 o 
   9   5  17       42.66       76.14     44.65 o 
   0   6  17      335.38      274.69     87.67 o 
   1   6  17        2.34      -16.10     20.98 o 
   2   6  17      255.19      270.64     27.56 o 
   3   6  17       60.77      109.99     23.83 o 
   4   6  17       28.50       17.56     22.71 o 
   5   6  17       22.59       33.78     37.83 o 
   6   6  17       95.97       55.51     26.50 o 
   7   6  17       52.85       70.85     72.81 o 
   8   6  17        9.80       21.94     35.10 o 
   9   6  17       64.92       22.87     41.85 o 
   0   7  17      407.17      532.41     66.64 o 
   1   7  17      371.51      396.02     33.49 o 
   2   7  17       70.94       52.98     22.32 o 
   3   7  17      337.89      387.80     40.72 o 
   4   7  17      255.35      271.95     36.64 o 
   5   7  17      395.86      419.34     34.99 o 
   6   7  17      259.43      312.96     50.01 o 
   7   7  17       64.31       40.55     35.73 o 
   8   7  17       55.99       69.20     56.72 o 
   0   8  17      184.04      228.46     74.67 o 
   1   8  17      253.09      277.05     36.53 o 
   2   8  17       39.63       16.88     22.55 o 
   3   8  17      132.30      154.11     24.18 o 
   4   8  17       47.02       46.75     23.50 o 
   5   8  17        5.63       30.88     27.54 o 
   6   8  17        3.04      117.81     69.74 o 
   7   8  17       48.64      155.90     40.82 o 
   8   8  17       14.86      122.29     51.12 o 
   0   9  17        4.44       -6.41     51.15 o 
   1   9  17        0.40      -12.22     22.76 o 
   2   9  17      137.38      127.13     25.22 o 
   3   9  17       71.67       49.68     24.37 o 
   4   9  17       20.37       63.24     47.40 o 
   5   9  17       67.81      171.19    118.65 o 
   6   9  17      125.58      241.69     77.57 o 
   7   9  17       96.51      233.19     49.16 o 
   0  10  17       14.77      104.03    139.28 o 
   1  10  17      244.26      317.63    106.49 o 
   2  10  17        5.54       70.62     93.05 o 
   3  10  17        4.75       60.84    169.12 o 
   4  10  17       32.71      205.91    125.92 o 
   5  10  17       52.63      159.24     54.39 o 
   6  10  17      151.54      366.98     82.88 o 
   0  11  17       29.36      249.56    149.51 o 
   1  11  17       91.62      300.93    107.70 o 
   2  11  17       53.28      289.01    112.28 o 
   3  11  17       57.53      296.61    105.80 o 
   4  11  17       28.54      156.09     72.25 o 
   5  11  17        9.27      175.54     99.93 o 
   0  12  17       12.94      157.61     86.55 o 
   1  12  17       44.81      206.96     65.05 o 
   2  12  17       63.05      230.30     65.39 o 
   3  12  17        6.04      175.48     63.29 o 
   0   0  18      171.98      151.81     44.92 o 
   1   0  18      274.15      280.19     40.11 o 
   2   0  18      157.30      202.64     41.60 o 
   3   0  18       15.59       20.73     48.32 o 
   4   0  18       11.24       18.58     35.09 o 
   5   0  18       55.69       66.51     54.58 o 
   6   0  18      501.68      295.18     68.82 o 
   7   0  18      214.86      177.97     62.54 o 
   8   0  18       36.22       97.78     60.83 o 
   9   0  18       71.14       92.10     66.51 o 
  10   0  18        2.82       -3.88     64.52 o 
   0   1  18       51.82       27.43     25.73 o 
   1   1  18     2165.61     2148.23     97.24 o 
   2   1  18       47.76       40.26     23.63 o 
   3   1  18      386.47      381.19     34.00 o 
   4   1  18       10.89      -23.88     23.88 o 
   5   1  18      256.57      204.59     42.91 o 
   6   1  18      127.53      135.00     41.75 o 
   7   1  18      188.32      181.80     45.16 o 
   8   1  18       39.35      -10.35     39.74 o 
   9   1  18        1.33      -27.29     41.08 o 
  10   1  18       26.32       48.35     47.89 o 
   0   2  18     2189.96     1999.86     96.39 o 
   1   2  18      428.37      407.24     30.07 o 
   2   2  18        9.29        2.51     21.65 o 
   3   2  18      268.30      263.64     29.10 o 
   4   2  18       10.29        2.31     24.46 o 
   5   2  18      468.13      445.95     82.06 o 
   6   2  18      219.53      173.77     40.54 o 
   7   2  18      290.09      249.15     53.63 o 
   8   2  18        7.11      -44.06     44.06 o 
   9   2  18       33.92       18.69     45.19 o 
   0   3  18      543.89      473.04     43.78 o 
   1   3  18      522.73      542.68     34.37 o 
   2   3  18      722.26      749.19     62.20 o 
   3   3  18      363.10      370.42     32.80 o 
   4   3  18        0.28      -23.52     23.52 o 
   5   3  18       25.40      -10.46     30.56 o 
   6   3  18       85.92       80.83     36.77 o 
   7   3  18       61.56       38.52     42.18 o 
   8   3  18        1.55       -1.69     35.53 o 
   9   3  18       15.59       12.05     43.12 o 
   0   4  18      170.88      178.67     34.02 o 
   1   4  18        8.09       -4.10     20.57 o 
   2   4  18      449.00      487.70     34.70 o 
   3   4  18       69.14       66.76     24.91 o 
   4   4  18      292.30      326.44     31.68 o 
   5   4  18        2.29       -2.98     25.36 o 
   6   4  18       50.91       48.28     32.11 o 
   7   4  18      153.92      104.37     36.67 o 
   8   4  18       15.44      -13.49     34.65 o 
   9   4  18       81.47       59.95     44.16 o 
   0   5  18       59.86       60.78     48.92 o 
   1   5  18       36.61       21.02     21.67 o 
   2   5  18      352.65      341.58     30.79 o 
   3   5  18      199.67      168.52     27.56 o 
   4   5  18       32.55       15.22     23.79 o 
   5   5  18       69.09       98.35     27.45 o 
   6   5  18       23.17        7.63     26.69 o 
   7   5  18       33.87       42.55     42.63 o 
   8   5  18       86.17      107.53     38.22 o 
   9   5  18       36.16       54.71     43.77 o 
   0   6  18       81.92      147.01     49.93 o 
   1   6  18       12.28       -3.96     22.22 o 
   2   6  18      441.86      452.24     33.90 o 
   3   6  18      284.36      284.77     29.34 o 
   4   6  18      586.52      652.30     60.29 o 
   5   6  18      127.34      155.76     35.81 o 
   6   6  18        3.01       20.24     26.94 o 
   7   6  18       48.42      133.03     70.78 o 
   8   6  18       68.27       57.14     36.66 o 
   0   7  18       39.17       48.03     35.26 o 
   1   7  18       29.49       -5.93     22.84 o 
   2   7  18      233.74      205.18     27.29 o 
   3   7  18      231.67      243.18     28.16 o 
   4   7  18      111.28      122.02     24.76 o 
   5   7  18       49.83      110.99     29.15 o 
   6   7  18      399.79      378.45     51.21 o 
   7   7  18        4.88       60.99     43.24 o 
   8   7  18        5.93       60.87     59.10 o 
   0   8  18      116.88      103.30     41.23 o 
   1   8  18      215.45      208.74     35.51 o 
   2   8  18       53.53       52.59     23.54 o 
   3   8  18       86.12      113.78     27.05 o 
   4   8  18       94.27       99.72     36.28 o 
   5   8  18      100.91      157.68     40.26 o 
   6   8  18        6.10       61.04     64.33 o 
   7   8  18       67.83      133.79     53.91 o 
   0   9  18      379.21      443.97     77.91 o 
   1   9  18      483.81      535.87     94.08 o 
   2   9  18      104.32      103.35     35.20 o 
   3   9  18       30.05       54.51     38.32 o 
   4   9  18      108.02      189.41     56.29 o 
   5   9  18        6.64       67.49     72.29 o 
   6   9  18        4.01      135.51     92.14 o 
   0  10  18      109.76      273.46    154.07 o 
   1  10  18       25.29      137.14    100.52 o 
   2  10  18       83.37      123.41     98.82 o 
   3  10  18       54.21      274.14    105.83 o 
   4  10  18       27.25      270.89    100.65 o 
   5  10  18      213.16      566.88    229.99 o 
   0  11  18       71.21      258.10    146.67 o 
   1  11  18       76.09      290.92    105.22 o 
   2  11  18        2.52      277.86    131.03 o 
   3  11  18       91.84      434.93    149.52 o 
   4  11  18       15.45      280.14     79.20 o 
   0  12  18       55.65      349.06    167.71 o 
   1  12  18       25.24      275.59     85.72 o 
   1   0  19      129.45      180.51     37.06 o 
   2   0  19        0.22        4.38     33.46 o 
   3   0  19       77.50       98.21     40.47 o 
   4   0  19      753.84      872.37     73.20 o 
   5   0  19       63.70       90.18     42.41 o 
   6   0  19        0.38       -3.98     52.30 o 
   7   0  19       19.50      -25.58     51.73 o 
   8   0  19      117.37      139.86     60.26 o 
   9   0  19       27.54       26.72     60.26 o 
   0   1  19       20.70       12.63     27.12 o 
   1   1  19      140.71      140.65     24.45 o 
   2   1  19      383.68      387.37     33.20 o 
   3   1  19      772.66      870.05     51.53 o 
   4   1  19      202.45      195.40     31.28 o 
   5   1  19      122.68      108.38     30.31 o 
   6   1  19       87.51       76.42     39.98 o 
   7   1  19       44.28       38.15     38.79 o 
   8   1  19       28.36       31.49     38.60 o 
   9   1  19       35.52       23.81     41.19 o 
   0   2  19      172.07      159.61     38.02 o 
   1   2  19      132.15      135.24     23.87 o 
   2   2  19      109.71       93.25     25.28 o 
   3   2  19      747.98      789.08     43.05 o 
   4   2  19       72.72       75.69     27.92 o 
   5   2  19      114.63       76.32     31.22 o 
   6   2  19      481.12      405.90     55.40 o 
   7   2  19      140.10      181.64     48.71 o 
   8   2  19       61.69       51.11     39.61 o 
   9   2  19       58.49       54.24     45.08 o 
   0   3  19      991.30      938.56     61.22 o 
   1   3  19      226.56      238.85     26.78 o 
   2   3  19        3.17      -22.07     22.07 o 
   3   3  19      638.89      608.40     39.05 o 
   4   3  19      320.80      306.64     32.20 o 
   5   3  19       47.44       26.98     25.51 o 
   6   3  19      349.23      309.79     44.65 o 
   7   3  19       39.40       28.78     34.89 o 
   8   3  19        0.13      -13.23     34.06 o 
   9   3  19       39.94       31.52     42.76 o 
   0   4  19     2219.91     2104.51    196.60 o 
   1   4  19       30.14       16.54     21.63 o 
   2   4  19      535.94      643.27     61.98 o 
   3   4  19      116.23       83.76     26.56 o 
   4   4  19       75.56       51.53     25.30 o 
   5   4  19       24.44       -2.55     25.22 o 
   6   4  19       52.81        9.44     32.95 o 
   7   4  19       17.81       -7.62     32.69 o 
   8   4  19       19.17       18.61     37.55 o 
   9   4  19        5.10       58.01     55.99 o 
   0   5  19     1099.13     1201.11    130.58 o 
   1   5  19      261.58      263.32     29.27 o 
   2   5  19      222.38      237.49     28.49 o 
   3   5  19       63.27       66.11     25.58 o 
   4   5  19       41.51       -2.81     24.74 o 
   5   5  19      112.30      103.52     32.63 o 
   6   5  19       14.56       -2.38     26.74 o 
   7   5  19      197.84      135.92     36.97 o 
   8   5  19        6.46        3.97     35.17 o 
   0   6  19       41.91       71.16     35.87 o 
   1   6  19       25.30       10.34     22.73 o 
   2   6  19       71.64       45.18     23.60 o 
   3   6  19      138.82      164.28     26.96 o 
   4   6  19      109.59       98.39     34.07 o 
   5   6  19       69.45       59.46     25.27 o 
   6   6  19       27.14       38.06     27.24 o 
   7   6  19       46.42       94.64     33.56 o 
   8   6  19       12.26       57.48     36.45 o 
   0   7  19      656.08      618.12     61.05 o 
   1   7  19      311.50      345.74     32.67 o 
   2   7  19       78.53       72.33     24.46 o 
   3   7  19       19.38        0.29     33.01 o 
   4   7  19        0.64      -13.03     22.12 o 
   5   7  19       12.46       43.01     29.42 o 
   6   7  19      103.92      220.60     43.16 o 
   7   7  19       29.05       40.37     44.31 o 
   0   8  19       24.80       20.40     38.20 o 
   1   8  19       41.05       47.86     28.20 o 
   2   8  19      253.23      267.05     29.77 o 
   3   8  19        6.85        7.45     30.98 o 
   4   8  19       22.59       22.84     26.06 o 
   5   8  19      153.78      233.21     32.16 o 
   6   8  19       36.48       75.05     37.97 o 
   7   8  19       40.89       57.81     34.96 o 
   0   9  19      209.88      295.66     50.26 o 
   1   9  19       53.52       16.48     25.83 o 
   2   9  19       51.53       75.31     36.40 o 
   3   9  19      115.92      143.19     30.42 o 
   4   9  19       40.48      119.54     87.47 o 
   5   9  19        6.21       93.69     50.79 o 
   6   9  19       22.80       84.64     58.93 o 
   0  10  19       40.91      196.70    146.67 o 
   1  10  19      164.24      328.47    108.95 o 
   2  10  19        3.72      277.37    106.11 o 
   3  10  19        0.74      198.16     99.68 o 
   4  10  19      142.40      434.33    107.91 o 
   5  10  19       10.94      427.33    104.86 o 
   0  11  19       10.06      313.23    158.04 o 
   1  11  19       15.50      315.43    111.24 o 
   2  11  19       12.46      288.49    140.13 o 
   3  11  19       79.02      442.05    111.73 o 
   0   0  20      108.49       77.32     47.19 o 
   1   0  20     1439.15     1415.40    161.98 o 
   2   0  20      325.28      309.71     48.41 o 
   3   0  20      117.60      142.83     44.41 o 
   4   0  20      363.70      376.69     55.09 o 
   5   0  20       68.47       80.63     54.86 o 
   6   0  20       39.78       34.68     54.58 o 
   7   0  20       10.95      -19.33     54.01 o 
   8   0  20        5.10       24.44     54.00 o 
   9   0  20       35.55       16.49     57.99 o 
   0   1  20      171.46      148.78     36.87 o 
   1   1  20      419.87      454.03     35.81 o 
   2   1  20      406.70      359.40     35.54 o 
   3   1  20       41.02       34.35     28.54 o 
   4   1  20      155.13      108.16     30.77 o 
   5   1  20      139.95      150.00     32.36 o 
   6   1  20       25.51       71.50     40.79 o 
   7   1  20      138.06      113.34     44.19 o 
   8   1  20       40.79       56.12     39.97 o 
   9   1  20        3.87        4.03     41.03 o 
   0   2  20       13.30        2.21     27.66 o 
   1   2  20      259.03      277.60     27.68 o 
   2   2  20      184.69      209.20     28.26 o 
   3   2  20      585.61      598.19     42.05 o 
   4   2  20      498.53      460.77     38.33 o 
   5   2  20       51.19       -1.24     26.48 o 
   6   2  20       49.65       32.84     31.39 o 
   7   2  20       44.07       76.74     52.30 o 
   8   2  20       13.77      -27.61     37.56 o 
   9   2  20        4.75       -2.96     40.57 o 
   0   3  20        0.50       -2.09     29.61 o 
   1   3  20      235.33      258.87     29.71 o 
   2   3  20      457.47      461.23     35.19 o 
   3   3  20      110.87       79.79     26.89 o 
   4   3  20      171.69      192.37     29.99 o 
   5   3  20        2.57      -26.04     26.04 o 
   6   3  20       15.93       26.78     29.71 o 
   7   3  20       26.10       -5.49     34.15 o 
   8   3  20       21.29        9.28     35.70 o 
   0   4  20        3.44       -6.20     30.24 o 
   1   4  20      641.43      572.72     44.59 o 
   2   4  20       82.27       85.18     26.30 o 
   3   4  20      262.91      260.75     31.48 o 
   4   4  20       56.67       47.31     26.73 o 
   5   4  20      246.05      252.95     32.05 o 
   6   4  20       92.31       87.69     38.86 o 
   7   4  20       88.30      101.45     37.24 o 
   8   4  20       51.44        3.79     35.09 o 
   0   5  20      454.10      492.43     75.85 o 
   1   5  20      409.44      395.81     32.74 o 
   2   5  20      356.51      404.02     35.27 o 
   3   5  20       16.50      -11.55     23.71 o 
   4   5  20      137.42      177.03     29.31 o 
   5   5  20      102.72      116.24     27.75 o 
   6   5  20       59.12       52.17     28.86 o 
   7   5  20      134.05      164.69     33.04 o 
   8   5  20        0.37      -31.67     33.64 o 
   0   6  20      201.54      227.77     41.32 o 
   1   6  20       38.63       32.02     24.22 o 
   2   6  20       86.95       67.80     24.54 o 
   3   6  20        1.89        4.02     23.35 o 
   4   6  20       35.75       11.43     24.37 o 
   5   6  20       70.34       65.13     26.35 o 
   6   6  20       71.64       87.15     26.81 o 
   7   6  20       89.09      102.32     44.56 o 
   0   7  20      348.98      304.88     46.18 o 
   1   7  20      109.29       97.57     27.44 o 
   2   7  20      207.36      204.06     28.59 o 
   3   7  20      367.45      390.24     33.39 o 
   4   7  20       54.57       41.22     25.64 o 
   5   7  20       40.14       55.17     25.14 o 
   6   7  20      143.06      166.34     28.48 o 
   7   7  20        9.92       37.24     31.18 o 
   0   8  20       28.05        8.39     54.30 o 
   1   8  20       51.61       48.78     42.03 o 
   2   8  20       87.60      101.98     39.57 o 
   3   8  20       40.82       45.13     25.80 o 
   4   8  20       76.33      101.51     28.52 o 
   5   8  20       15.87       30.44     44.91 o 
   6   8  20       76.34      146.15     35.65 o 
   0   9  20      120.24      134.06     49.88 o 
   1   9  20        3.69      -11.38     44.11 o 
   2   9  20       77.27       63.08     38.60 o 
   3   9  20       36.88       45.37     36.22 o 
   4   9  20      110.64      169.36     47.51 o 
   5   9  20       45.02      146.12     93.46 o 
   0  10  20       10.66      236.49    142.69 o 
   1  10  20       38.58      277.99    100.93 o 
   2  10  20       14.00      291.66    105.92 o 
   3  10  20       38.52      328.48    105.47 o 
   4  10  20       33.07      140.10     93.39 o 
   0  11  20        0.14      321.18    158.03 o 
   1  11  20        4.42      328.70    110.80 o 
   1   0  21       33.01       25.19     34.41 o 
   2   0  21      226.25      251.23     47.80 o 
   3   0  21       59.98       68.75     43.39 o 
   4   0  21        6.32       -5.68     40.60 o 
   5   0  21        0.47      -29.45     39.47 o 
   6   0  21       72.43       56.28     42.81 o 
   7   0  21       17.92       50.59     58.55 o 
   8   0  21       11.79       13.07     51.16 o 
   0   1  21      437.85      393.90     46.87 o 
   1   1  21      527.58      498.00     37.71 o 
   2   1  21       43.18       17.60     26.49 o 
   3   1  21       45.69       31.66     29.04 o 
   4   1  21      606.09      606.44     46.27 o 
   5   1  21      125.52       83.98     37.83 o 
   6   1  21       10.17       54.49     29.01 o 
   7   1  21       26.19       23.52     39.90 o 
   8   1  21       16.92      -17.15     36.99 o 
   0   2  21      596.28      640.91     53.31 o 
   1   2  21      135.28      107.57     24.94 o 
   2   2  21       42.31       12.20     23.83 o 
   3   2  21       26.95       28.87     31.96 o 
   4   2  21        1.17      -26.48     26.48 o 
   5   2  21      166.96      191.17     33.41 o 
   6   2  21      173.67      200.38     33.05 o 
   7   2  21       48.99       11.74     38.78 o 
   8   2  21        1.81       -1.78     37.83 o 
   0   3  21      158.07      160.55     36.95 o 
   1   3  21      763.55      711.45     69.59 o 
   2   3  21       36.98       10.81     23.98 o 
   3   3  21      213.99      204.69     30.22 o 
   4   3  21       81.56       77.94     27.32 o 
   5   3  21       26.23        6.08     42.60 o 
   6   3  21      287.83      328.46     42.40 o 
   7   3  21        4.81       40.12     31.28 o 
   8   3  21       21.83       52.83     36.89 o 
   0   4  21       30.17        9.21     32.04 o 
   1   4  21      711.27      736.85     91.49 o 
   2   4  21      204.31      221.56     29.25 o 
   3   4  21       68.22       72.29     26.66 o 
   4   4  21      186.80      169.71     30.44 o 
   5   4  21       25.59       -9.99     26.28 o 
   6   4  21      126.90      183.62     32.29 o 
   7   4  21      155.18      158.83     34.71 o 
   8   4  21       27.99       42.46     36.32 o 
   0   5  21       56.55       58.07     34.15 o 
   1   5  21        7.95       11.62     23.22 o 
   2   5  21       38.81       54.29     24.23 o 
   3   5  21       42.07       18.91     24.61 o 
   4   5  21       19.06       14.48     25.92 o 
   5   5  21       14.88       22.79     25.38 o 
   6   5  21       85.38      131.95     29.38 o 
   7   5  21       56.02       76.42     31.35 o 
   0   6  21        5.17      -27.99     32.98 o 
   1   6  21      101.03      101.97     26.39 o 
   2   6  21      119.36      132.80     26.39 o 
   3   6  21       29.70       32.18     24.28 o 
   4   6  21      142.68      151.80     28.87 o 
   5   6  21       23.40      -15.75     24.51 o 
   6   6  21       20.13       39.65     31.82 o 
   7   6  21       18.26       51.32     29.93 o 
   0   7  21       69.78       37.07     37.35 o 
   1   7  21      234.47      251.37     31.12 o 
   2   7  21        8.86      -15.45     29.02 o 
   3   7  21       51.61       49.18     24.58 o 
   4   7  21        7.28       12.85     23.57 o 
   5   7  21        8.06       11.07     25.47 o 
   6   7  21       12.52       65.79     28.62 o 
   0   8  21       84.12       32.64     40.52 o 
   1   8  21      245.29      290.11     40.22 o 
   2   8  21       19.95       -7.66     35.89 o 
   3   8  21      145.59      186.41     27.57 o 
   4   8  21       30.69       45.36     32.14 o 
   5   8  21       74.08      112.46     53.16 o 
   0   9  21       87.40      105.90     57.18 o 
   1   9  21        3.58      -24.29     51.63 o 
   2   9  21       43.00       36.20     74.74 o 
   3   9  21       18.32       38.07     57.13 o 
   4   9  21       69.53      156.68     75.66 o 
   0  10  21       46.01      181.35    133.60 o 
   1  10  21       52.17      406.87    150.08 o 
   2  10  21        4.11      314.70    106.91 o 
   0   0  22      305.21      243.95     60.28 o 
   1   0  22     1568.35     1853.28    160.56 o 
   2   0  22      131.13      102.13     42.66 o 
   3   0  22      350.12      336.54     54.46 o 
   4   0  22      220.10      305.81     69.37 o 
   5   0  22      343.73      408.72     59.14 o 
   6   0  22       13.74       50.40     43.62 o 
   7   0  22        0.13       30.68     42.29 o 
   8   0  22        5.54      -28.42     52.30 o 
   0   1  22        4.47      -31.16     31.16 o 
   1   1  22      265.55      291.02     32.01 o 
   2   1  22       55.18       25.55     27.42 o 
   3   1  22       34.11       11.51     29.28 o 
   4   1  22       36.86        4.40     30.00 o 
   5   1  22      145.38      154.79     34.31 o 
   6   1  22       55.48       78.52     30.77 o 
   7   1  22       29.15       52.77     34.51 o 
   8   1  22       18.68       28.75     41.21 o 
   0   2  22      122.91       66.53     33.03 o 
   1   2  22      580.62      654.63     67.99 o 
   2   2  22       13.35      -13.24     25.00 o 
   3   2  22       29.99        4.84     26.41 o 
   4   2  22       29.54       -0.64     28.44 o 
   5   2  22      134.61      146.85     33.03 o 
   6   2  22       27.48       -2.21     28.50 o 
   7   2  22       74.01       73.96     34.75 o 
   8   2  22       37.92       14.08     63.10 o 
   0   3  22     1162.99     1172.00    183.26 o 
   1   3  22       44.42        4.50     23.24 o 
   2   3  22      278.32      270.54     30.74 o 
   3   3  22       16.13      -16.32     24.80 o 
   4   3  22      144.86      148.36     32.34 o 
   5   3  22       81.05       69.21     30.40 o 
   6   3  22      186.61      222.41     35.66 o 
   7   3  22       14.05        4.88     30.84 o 
   0   4  22        1.17      -17.86     31.37 o 
   1   4  22      168.14      142.79     34.70 o 
   2   4  22       24.10       -7.40     23.73 o 
   3   4  22       15.76      -11.83     25.22 o 
   4   4  22       10.71      -11.85     26.07 o 
   5   4  22       28.44       56.09     27.97 o 
   6   4  22        1.89        6.55     27.80 o 
   7   4  22       64.15       61.03     29.46 o 
   0   5  22       83.32       79.09     36.54 o 
   1   5  22      440.50      368.85     40.52 o 
   2   5  22      157.54      175.11     28.52 o 
   3   5  22       37.08       18.95     25.25 o 
   4   5  22      242.88      326.19     33.93 o 
   5   5  22        3.90        9.69     26.83 o 
   6   5  22       23.19       31.80     27.54 o 
   7   5  22       22.70       61.99     49.74 o 
   0   6  22       30.28      -18.05     33.65 o 
   1   6  22       23.49      -21.94     23.90 o 
   2   6  22      106.37      102.36     26.51 o 
   3   6  22      255.59      271.95     31.54 o 
   4   6  22       11.97       15.11     25.31 o 
   5   6  22        1.11       22.09     25.49 o 
   6   6  22       20.62       49.62     27.27 o 
   0   7  22      235.67      289.75     57.57 o 
   1   7  22       78.24       50.39     26.68 o 
   2   7  22       21.33      -12.94     24.20 o 
   3   7  22        0.03      -22.43     22.43 o 
   4   7  22        0.59       13.77     31.46 o 
   5   7  22        2.85       24.12     36.19 o 
   0   8  22       49.11       19.74     38.84 o 
   1   8  22       22.63       -4.69     31.21 o 
   2   8  22       30.81        2.04     24.37 o 
   3   8  22      130.50      145.85     28.98 o 
   4   8  22       51.48       49.63     38.26 o 
   0   9  22       37.89       57.13    118.78 o 
   1   9  22        7.95      -45.49     46.27 o 
   2   9  22       35.36       82.19     57.39 o 
   3   9  22        6.11       39.72    100.43 o 
   1   0  23        1.69       24.57     39.79 o 
   2   0  23        3.40       -5.58     36.71 o 
   3   0  23       69.94       46.44     42.49 o 
   4   0  23       70.00       46.53     45.42 o 
   5   0  23      109.32      184.81     50.31 o 
   6   0  23        0.03       32.00     43.00 o 
   7   0  23        8.01       80.04     44.48 o 
   0   1  23       93.70       90.01     36.97 o 
   1   1  23      139.07      134.33     28.26 o 
   2   1  23       25.31       17.25     26.43 o 
   3   1  23       73.91       55.45     30.39 o 
   4   1  23       18.93        9.62     30.44 o 
   5   1  23       47.14       86.54     32.84 o 
   6   1  23        7.75       22.52     30.33 o 
   7   1  23       25.74       28.53     30.82 o 
   0   2  23      230.12      214.21     39.30 o 
   1   2  23       44.31       34.11     24.27 o 
   2   2  23        4.53      -24.44     24.44 o 
   3   2  23       45.62       15.22     26.96 o 
   4   2  23       40.27       25.58     30.72 o 
   5   2  23        1.36      -11.38     29.84 o 
   6   2  23       27.19       48.31     30.90 o 
   7   2  23      139.02      151.03     35.30 o 
   0   3  23      216.42      246.93     55.85 o 
   1   3  23       82.43       58.39     25.01 o 
   2   3  23       16.55      -12.19     24.38 o 
   3   3  23      102.61       99.41     28.57 o 
   4   3  23       88.07       63.27     33.79 o 
   5   3  23       10.61       45.77     29.17 o 
   6   3  23       10.66       18.63     29.24 o 
   7   3  23        0.87       36.31     30.63 o 
   0   4  23      143.96       97.27     37.33 o 
   1   4  23       51.59       27.92     24.66 o 
   2   4  23       88.27       65.75     26.10 o 
   3   4  23       64.10       43.39     29.49 o 
   4   4  23      143.08      104.04     33.65 o 
   5   4  23       73.58      101.94     31.02 o 
   6   4  23        5.83      -20.68     28.37 o 
   0   5  23       82.80       46.34     50.31 o 
   1   5  23       46.78        5.45     24.68 o 
   2   5  23       20.97      -14.22     24.70 o 
   3   5  23       35.48       24.88     25.51 o 
   4   5  23        0.26       -2.11     26.33 o 
   5   5  23        6.59       -6.93     26.50 o 
   6   5  23       87.97      102.53     36.86 o 
   0   6  23       54.14       17.16     36.77 o 
   1   6  23        5.77      -23.45     23.45 o 
   2   6  23        5.57      -16.18     23.33 o 
   3   6  23       13.07      -20.48     23.88 o 
   4   6  23       80.91      106.38     28.35 o 
   5   6  23       72.16       81.97     28.06 o 
   0   7  23        1.12      -41.54     41.54 o 
   1   7  23        8.36      -23.19     24.12 o 
   2   7  23        1.99      -24.86     30.87 o 
   3   7  23       25.48       34.12     24.34 o 
   4   7  23      128.63      189.23     30.14 o 
   0   8  23       43.36       47.09     44.91 o 
   1   8  23       20.38       -6.20     25.96 o 
   2   8  23       66.53       34.13     29.83 o 
   3   8  23       52.66       77.78     27.57 o 
   0   9  23       17.35      -19.72     67.44 o 
   1   9  23        3.96      -10.45     45.97 o 
   0   0  24        0.81      -44.91     44.91 o 
   1   0  24       18.55       40.97     37.45 o 
   2   0  24       21.32       -3.61     37.39 o 
   3   0  24       17.92      -39.25     39.25 o 
   4   0  24        0.83      -37.08     41.38 o 
   5   0  24        7.21       46.82     45.16 o 
   6   0  24       10.37       20.92     43.21 o 
   0   1  24        1.48      -32.04     32.04 o 
   1   1  24       53.76       35.88     26.91 o 
   2   1  24       18.53       21.79     26.66 o 
   3   1  24       24.85       -9.43     28.29 o 
   4   1  24        7.89      -10.21     30.28 o 
   5   1  24      137.92      190.30     36.31 o 
   6   1  24        8.66       42.94     31.05 o 
   0   2  24      164.63      160.66     40.94 o 
   1   2  24       65.29       46.79     26.46 o 
   2   2  24       58.02        3.37     26.50 o 
   3   2  24       35.25      -11.70     28.02 o 
   4   2  24      102.88       67.46     32.58 o 
   5   2  24       55.32       34.83     32.03 o 
   6   2  24       55.97       75.31     32.91 o 
   0   3  24       18.15       10.98     33.06 o 
   1   3  24      138.60      100.31     26.63 o 
   2   3  24       56.66       42.28     25.90 o 
   3   3  24       79.23       76.89     28.94 o 
   4   3  24       15.05      -27.45     27.45 o 
   5   3  24       80.52       74.01     31.29 o 
   6   3  24       20.49       22.81     29.89 o 
   0   4  24       87.28       53.05     36.73 o 
   1   4  24       71.00       51.50     26.42 o 
   2   4  24      305.11      334.72     33.54 o 
   3   4  24       68.40       58.48     27.85 o 
   4   4  24       26.61       45.10     27.56 o 
   5   4  24       18.75       13.98     29.44 o 
   6   4  24       55.48       45.75     31.01 o 
   0   5  24        0.31      -34.30     34.30 o 
   1   5  24       18.60      -24.33     24.33 o 
   2   5  24       15.95      -23.39     23.39 o 
   3   5  24       19.64       -6.79     25.21 o 
   4   5  24      117.82      126.75     30.16 o 
   5   5  24       18.24       -9.19     27.43 o 
   0   6  24      310.86      367.36     51.32 o 
   1   6  24        2.58      -24.32     24.32 o 
   2   6  24       13.36      -24.30     24.30 o 
   3   6  24       70.85       83.04     30.01 o 
   4   6  24       14.39       18.26     26.14 o 
   0   7  24       11.03      -28.21     37.57 o 
   1   7  24        4.12      -25.04     25.04 o 
   2   7  24      120.24       94.46     28.61 o 
   3   7  24       20.37       -6.73     25.52 o 
   0   8  24        8.04      -45.39     49.69 o 
   1   8  24        1.83      -35.80     35.80 o 
   2   8  24        2.06      -20.36     46.69 o 
   1   0  25       53.53       63.10     39.41 o 
   2   0  25        0.02      -35.23     35.23 o 
   3   0  25       69.88       42.49     42.41 o 
   4   0  25        0.96      -12.90     54.29 o 
   5   0  25       17.69       96.64     47.67 o 
   6   0  25       15.75       17.42     45.19 o 
   0   1  25        0.01      -17.33     35.16 o 
   1   1  25      143.53      122.20     29.69 o 
   2   1  25       80.32       91.13     30.06 o 
   3   1  25        0.90      -27.66     28.21 o 
   4   1  25       11.68       -7.98     30.64 o 
   5   1  25       43.75       17.68     32.50 o 
   6   1  25       34.21       66.16     33.21 o 
   0   2  25       35.45       12.87     36.59 o 
   1   2  25        7.79      -10.74     25.82 o 
   2   2  25       18.39      -18.16     26.51 o 
   3   2  25        4.36      -27.38     27.38 o 
   4   2  25       44.50       43.49     32.26 o 
   5   2  25       12.59       14.32     37.30 o 
   0   3  25      105.30      104.96     38.81 o 
   1   3  25       29.78      -24.37     24.37 o 
   2   3  25       12.56      -25.42     25.42 o 
   3   3  25       26.48       34.29     27.78 o 
   4   3  25        2.02      -28.46     28.46 o 
   5   3  25       14.32      -19.60     29.80 o 
   0   4  25        5.26      -33.82     33.82 o 
   1   4  25        8.15      -11.18     23.99 o 
   2   4  25       80.30       66.88     26.37 o 
   3   4  25        1.09       -9.43     25.56 o 
   4   4  25       17.05       37.48     29.90 o 
   5   4  25        2.26       -8.04     29.56 o 
   0   5  25       22.25        2.37     38.25 o 
   1   5  25       81.54       56.69     26.36 o 
   2   5  25       87.98       42.05     26.98 o 
   3   5  25       28.38      -14.38     24.98 o 
   4   5  25        4.31       -6.97     27.08 o 
   0   6  25        0.04      -25.24     44.56 o 
   1   6  25        3.80      -17.51     27.05 o 
   2   6  25       27.96       -3.01     25.62 o 
   3   6  25       94.64       87.37     27.88 o 
   0   7  25        1.68      -12.37     38.11 o 
   1   7  25        2.26      -24.86     30.28 o 
   2   7  25       18.00       -5.82     26.20 o 
   0   0  26      158.85      154.08     64.81 o 
   1   0  26       31.55      -19.67     36.82 o 
   2   0  26       10.67      -37.41     37.41 o 
   3   0  26       10.55       22.12     41.76 o 
   4   0  26       21.68      -23.29     42.92 o 
   5   0  26       66.42       34.87     48.16 o 
   0   1  26       23.37      -14.29     37.97 o 
   1   1  26       38.87        8.17     26.53 o 
   2   1  26       22.25       16.60     28.21 o 
   3   1  26       10.98       11.57     29.23 o 
   4   1  26       20.24      -21.13     30.68 o 
   5   1  26       11.67       24.63     33.19 o 
   0   2  26       21.53       33.98     40.14 o 
   1   2  26        9.18      -25.51     25.51 o 
   2   2  26        8.43       -4.01     27.28 o 
   3   2  26       23.54      -18.25     28.32 o 
   4   2  26        7.61       11.10     30.92 o 
   0   3  26        5.23      -35.52     35.52 o 
   1   3  26       10.28      -14.13     24.72 o 
   2   3  26       29.48       28.43     26.28 o 
   3   3  26        6.29       -8.90     27.44 o 
   4   3  26        4.35      -11.82     30.49 o 
   0   4  26       25.44      -18.80     36.44 o 
   1   4  26       45.06        7.16     25.66 o 
   2   4  26       72.00       25.03     26.65 o 
   3   4  26        4.87       -3.34     27.15 o 
   4   4  26       12.45       16.88     28.77 o 
   0   5  26       11.57        3.09     36.77 o 
   1   5  26        4.72      -23.64     23.64 o 
   2   5  26       31.78      -16.31     25.68 o 
   3   5  26       54.79       59.99     27.94 o 
   0   6  26        1.83      -35.61     35.61 o 
   1   6  26       47.73        1.37     26.05 o 
   1   0  27       78.95       75.91     42.25 o 
   2   0  27       12.68      -25.90     38.77 o 
   3   0  27       39.44      -38.51     42.12 o 
   4   0  27        1.17      -42.17     42.17 o 
   0   1  27        1.94      -22.17     37.56 o 
   1   1  27       19.90      -23.47     26.47 o 
   2   1  27       28.55      -26.54     27.48 o 
   3   1  27        4.57       -7.02     29.00 o 
   0   2  27       28.88       23.45     41.41 o 
   1   2  27       31.56       -2.37     27.19 o 
   2   2  27       53.54       22.00     28.66 o 
   3   2  27        3.80       -4.68     28.48 o 
   0   3  27       36.11      -33.89     37.79 o 
   1   3  27       22.36      -14.52     27.54 o 
   2   3  27       28.88      -27.61     27.61 o 
   3   3  27        4.83      -14.09     28.13 o 
   0   4  27        0.75      -35.12     35.12 o 
   1   4  27       27.52      -24.85     24.85 o 
   2   4  27       13.59      -26.45     26.45 o 
   0   0  28        2.42      -55.14     55.14 o 
   1   0  28       21.15       37.97     40.29 o 
   2   0  28       11.54      -22.61     40.32 o 
   0   1  28        0.57      -47.75     47.75 o 
   1   1  28       16.74      -27.79     27.79 o 
   0   2  28       25.52      -25.42     41.22 o 
   1   2  28       15.49      -24.03     27.38 o 
                                                 
