# Supplementary material for: Crystal structure of 4-[(1R,2S,5R)-2-isopropyl-5-methyl­cyclo­hex­yl] 2-methyl (2S,4S,5R)-1-[(2S,3R,5R)-5-meth­oxy­carbonyl-2-(2-methyl­phen­yl)pyrrolidine-3-carbon­yl]-5-(2-methyl­phen­yl)pyrrolidine-2,4-di­carboxyl­ate
Source: Acta Crystallogr E Crystallogr Commun. 2019 Apr 2;75(Pt 5):537–9. doi: 10.1107/S2056989019004079 (PMC6505609; doi:10.1107/S2056989019004079)
Supplement: Supplementary file 3 [file e-75-00537-Isup3.cml]

<?xml version="1.0" encoding="UTF-8"?>
<cml convention="cmlDict:cmllite" xmlns="http://www.xml-cml.org/schema" xmlns:cmlDict="http://www.xml-cml.org/dictionary/cml/" xmlns:nameDict="http://www.xml-cml.org/dictionary/cml/name/">
  <molecule id="m1">
    <name dictRef="nameDict:unknown">4-((1R,2S,5R)-2-isopropyl-5-methylcyclohexyl) 2-methyl (2S,4S,5R)-1-((2S,3R,5R)-5-(methoxycarbonyl)-2-(o-tolyl)pyrrolidine-3-carbonyl)-5-(o-tolyl)pyrrolidine-2,4-dicarboxylate</name>
    <atomArray>
      <atom id="a1" elementType="C"/>
      <atom id="a2" elementType="C"/>
      <atom id="a3" elementType="C"/>
      <atom id="a54" elementType="H"/>
      <atom id="a55" elementType="H"/>
      <atom id="a56" elementType="H"/>
      <atom id="a57" elementType="H"/>
      <atom id="a58" elementType="H"/>
      <atom id="a59" elementType="H"/>
      <atom id="a60" elementType="H"/>
      <atom id="a4" elementType="C">
        <label value="1" dictRef="cmlDict:locant"/>
        <label value="C" dictRef="cmlDict:locant"/>
      </atom>
      <atom id="a61" elementType="H"/>
      <atom id="a62" elementType="H"/>
      <atom id="a63" elementType="H"/>
      <atom id="a5" elementType="C">
        <atomParity atomRefs4="a53 a64 a10 a6">-1</atomParity>
        <label value="1" dictRef="cmlDict:locant"/>
      </atom>
      <atom id="a6" elementType="C">
        <atomParity atomRefs4="a5 a65 a7 a1">1</atomParity>
        <label value="2" dictRef="cmlDict:locant"/>
      </atom>
      <atom id="a7" elementType="C">
        <label value="3" dictRef="cmlDict:locant"/>
      </atom>
      <atom id="a8" elementType="C">
        <label value="4" dictRef="cmlDict:locant"/>
      </atom>
      <atom id="a9" elementType="C">
        <atomParity atomRefs4="a10 a70 a4 a8">-1</atomParity>
        <label value="5" dictRef="cmlDict:locant"/>
      </atom>
      <atom id="a10" elementType="C">
        <label value="6" dictRef="cmlDict:locant"/>
      </atom>
      <atom id="a64" elementType="H"/>
      <atom id="a65" elementType="H"/>
      <atom id="a66" elementType="H"/>
      <atom id="a67" elementType="H"/>
      <atom id="a68" elementType="H"/>
      <atom id="a69" elementType="H"/>
      <atom id="a70" elementType="H"/>
      <atom id="a71" elementType="H"/>
      <atom id="a72" elementType="H"/>
      <atom id="a11" elementType="C">
        <label value="1" dictRef="cmlDict:locant"/>
        <label value="C" dictRef="cmlDict:locant"/>
      </atom>
      <atom id="a73" elementType="H"/>
      <atom id="a74" elementType="H"/>
      <atom id="a75" elementType="H"/>
      <atom id="a12" elementType="C">
        <label value="1" dictRef="cmlDict:locant"/>
        <label value="C" dictRef="cmlDict:locant"/>
      </atom>
      <atom id="a42" elementType="O" hydrogenCount="0">
        <label value="O" dictRef="cmlDict:locant"/>
      </atom>
      <atom id="a76" elementType="H"/>
      <atom id="a77" elementType="H"/>
      <atom id="a78" elementType="H"/>
      <atom id="a13" elementType="C" hydrogenCount="0">
        <label value="C" dictRef="cmlDict:locant"/>
      </atom>
      <atom id="a16" elementType="O" hydrogenCount="0">
        <label value="O" dictRef="cmlDict:locant"/>
      </atom>
      <atom id="a17" elementType="C" hydrogenCount="0">
        <label value="1" dictRef="cmlDict:locant"/>
      </atom>
      <atom id="a18" elementType="C" hydrogenCount="0">
        <label value="2" dictRef="cmlDict:locant"/>
      </atom>
      <atom id="a19" elementType="C">
        <label value="3" dictRef="cmlDict:locant"/>
      </atom>
      <atom id="a20" elementType="C">
        <label value="4" dictRef="cmlDict:locant"/>
      </atom>
      <atom id="a21" elementType="C">
        <label value="5" dictRef="cmlDict:locant"/>
      </atom>
      <atom id="a22" elementType="C">
        <label value="6" dictRef="cmlDict:locant"/>
      </atom>
      <atom id="a23" elementType="C">
        <label value="alpha" dictRef="cmlDict:locant"/>
      </atom>
      <atom id="a79" elementType="H"/>
      <atom id="a80" elementType="H"/>
      <atom id="a81" elementType="H"/>
      <atom id="a82" elementType="H"/>
      <atom id="a83" elementType="H"/>
      <atom id="a84" elementType="H"/>
      <atom id="a85" elementType="H"/>
      <atom id="a24" elementType="N">
        <label value="1" dictRef="cmlDict:locant"/>
        <label value="N" dictRef="cmlDict:locant"/>
      </atom>
      <atom id="a25" elementType="C">
        <atomParity atomRefs4="a24 a87 a26 a18">1</atomParity>
        <label value="2" dictRef="cmlDict:locant"/>
      </atom>
      <atom id="a26" elementType="C">
        <atomParity atomRefs4="a44 a88 a27 a25">-1</atomParity>
        <label value="3" dictRef="cmlDict:locant"/>
      </atom>
      <atom id="a27" elementType="C">
        <label value="4" dictRef="cmlDict:locant"/>
      </atom>
      <atom id="a28" elementType="C">
        <atomParity atomRefs4="a24 a91 a27 a13">-1</atomParity>
        <label value="5" dictRef="cmlDict:locant"/>
      </atom>
      <atom id="a44" elementType="C" hydrogenCount="0">
        <label value="C" dictRef="cmlDict:locant"/>
      </atom>
      <atom id="a45" elementType="O" hydrogenCount="0">
        <label value="O" dictRef="cmlDict:locant"/>
      </atom>
      <atom id="a86" elementType="H"/>
      <atom id="a87" elementType="H"/>
      <atom id="a88" elementType="H"/>
      <atom id="a89" elementType="H"/>
      <atom id="a90" elementType="H"/>
      <atom id="a91" elementType="H"/>
      <atom id="a29" elementType="C" hydrogenCount="0">
        <label value="1" dictRef="cmlDict:locant"/>
      </atom>
      <atom id="a30" elementType="C" hydrogenCount="0">
        <label value="2" dictRef="cmlDict:locant"/>
      </atom>
      <atom id="a31" elementType="C">
        <label value="3" dictRef="cmlDict:locant"/>
      </atom>
      <atom id="a32" elementType="C">
        <label value="4" dictRef="cmlDict:locant"/>
      </atom>
      <atom id="a33" elementType="C">
        <label value="5" dictRef="cmlDict:locant"/>
      </atom>
      <atom id="a34" elementType="C">
        <label value="6" dictRef="cmlDict:locant"/>
      </atom>
      <atom id="a35" elementType="C">
        <label value="alpha" dictRef="cmlDict:locant"/>
      </atom>
      <atom id="a92" elementType="H"/>
      <atom id="a93" elementType="H"/>
      <atom id="a94" elementType="H"/>
      <atom id="a95" elementType="H"/>
      <atom id="a96" elementType="H"/>
      <atom id="a97" elementType="H"/>
      <atom id="a98" elementType="H"/>
      <atom id="a36" elementType="N" hydrogenCount="0">
        <label value="1" dictRef="cmlDict:locant"/>
        <label value="N" dictRef="cmlDict:locant"/>
      </atom>
      <atom id="a37" elementType="C">
        <atomParity atomRefs4="a36 a99 a38 a47">1</atomParity>
        <label value="2" dictRef="cmlDict:locant"/>
      </atom>
      <atom id="a38" elementType="C">
        <label value="3" dictRef="cmlDict:locant"/>
      </atom>
      <atom id="a39" elementType="C">
        <atomParity atomRefs4="a51 a102 a38 a40">1</atomParity>
        <label value="4" dictRef="cmlDict:locant"/>
      </atom>
      <atom id="a40" elementType="C">
        <atomParity atomRefs4="a36 a103 a39 a30">-1</atomParity>
        <label value="5" dictRef="cmlDict:locant"/>
      </atom>
      <atom id="a47" elementType="C" hydrogenCount="0">
        <label value="C" dictRef="cmlDict:locant"/>
      </atom>
      <atom id="a48" elementType="O" hydrogenCount="0">
        <label value="O'" dictRef="cmlDict:locant"/>
      </atom>
      <atom id="a49" elementType="O" hydrogenCount="0">
        <label value="O" dictRef="cmlDict:locant"/>
      </atom>
      <atom id="a51" elementType="C" hydrogenCount="0">
        <label value="C'" dictRef="cmlDict:locant"/>
      </atom>
      <atom id="a52" elementType="O" hydrogenCount="0">
        <label value="O'''" dictRef="cmlDict:locant"/>
      </atom>
      <atom id="a53" elementType="O" hydrogenCount="0">
        <label value="O''" dictRef="cmlDict:locant"/>
      </atom>
      <atom id="a99" elementType="H"/>
      <atom id="a100" elementType="H"/>
      <atom id="a101" elementType="H"/>
      <atom id="a102" elementType="H"/>
      <atom id="a103" elementType="H"/>
    </atomArray>
    <bondArray>
      <bond id="a1_a2" atomRefs2="a1 a2" order="S"/>
      <bond id="a1_a3" atomRefs2="a1 a3" order="S"/>
      <bond id="a1_a54" atomRefs2="a1 a54" order="S"/>
      <bond id="a2_a55" atomRefs2="a2 a55" order="S"/>
      <bond id="a2_a56" atomRefs2="a2 a56" order="S"/>
      <bond id="a2_a57" atomRefs2="a2 a57" order="S"/>
      <bond id="a3_a58" atomRefs2="a3 a58" order="S"/>
      <bond id="a3_a59" atomRefs2="a3 a59" order="S"/>
      <bond id="a3_a60" atomRefs2="a3 a60" order="S"/>
      <bond id="a4_a61" atomRefs2="a4 a61" order="S"/>
      <bond id="a4_a62" atomRefs2="a4 a62" order="S"/>
      <bond id="a4_a63" atomRefs2="a4 a63" order="S"/>
      <bond id="a5_a6" atomRefs2="a5 a6" order="S"/>
      <bond id="a6_a7" atomRefs2="a6 a7" order="S"/>
      <bond id="a7_a8" atomRefs2="a7 a8" order="S"/>
      <bond id="a8_a9" atomRefs2="a8 a9" order="S"/>
      <bond id="a9_a10" atomRefs2="a9 a10" order="S"/>
      <bond id="a5_a10" atomRefs2="a5 a10" order="S"/>
      <bond id="a5_a64" atomRefs2="a5 a64" order="S"/>
      <bond id="a6_a65" atomRefs2="a6 a65" order="S"/>
      <bond id="a7_a66" atomRefs2="a7 a66" order="S"/>
      <bond id="a7_a67" atomRefs2="a7 a67" order="S"/>
      <bond id="a8_a68" atomRefs2="a8 a68" order="S"/>
      <bond id="a8_a69" atomRefs2="a8 a69" order="S"/>
      <bond id="a9_a70" atomRefs2="a9 a70" order="S"/>
      <bond id="a10_a71" atomRefs2="a10 a71" order="S"/>
      <bond id="a10_a72" atomRefs2="a10 a72" order="S"/>
      <bond id="a4_a9" atomRefs2="a4 a9" order="S"/>
      <bond id="a1_a6" atomRefs2="a1 a6" order="S"/>
      <bond id="a11_a73" atomRefs2="a11 a73" order="S"/>
      <bond id="a11_a74" atomRefs2="a11 a74" order="S"/>
      <bond id="a11_a75" atomRefs2="a11 a75" order="S"/>
      <bond id="a12_a42" atomRefs2="a12 a42" order="S"/>
      <bond id="a12_a76" atomRefs2="a12 a76" order="S"/>
      <bond id="a12_a77" atomRefs2="a12 a77" order="S"/>
      <bond id="a12_a78" atomRefs2="a12 a78" order="S"/>
      <bond id="a13_a16" atomRefs2="a13 a16" order="D"/>
      <bond id="a42_a13" atomRefs2="a42 a13" order="S"/>
      <bond id="a17_a18" atomRefs2="a17 a18" order="D"/>
      <bond id="a18_a19" atomRefs2="a18 a19" order="S"/>
      <bond id="a19_a20" atomRefs2="a19 a20" order="D"/>
      <bond id="a20_a21" atomRefs2="a20 a21" order="S"/>
      <bond id="a21_a22" atomRefs2="a21 a22" order="D"/>
      <bond id="a22_a17" atomRefs2="a22 a17" order="S"/>
      <bond id="a23_a17" atomRefs2="a23 a17" order="S"/>
      <bond id="a19_a79" atomRefs2="a19 a79" order="S"/>
      <bond id="a20_a80" atomRefs2="a20 a80" order="S"/>
      <bond id="a21_a81" atomRefs2="a21 a81" order="S"/>
      <bond id="a22_a82" atomRefs2="a22 a82" order="S"/>
      <bond id="a23_a83" atomRefs2="a23 a83" order="S"/>
      <bond id="a23_a84" atomRefs2="a23 a84" order="S"/>
      <bond id="a23_a85" atomRefs2="a23 a85" order="S"/>
      <bond id="a24_a25" atomRefs2="a24 a25" order="S"/>
      <bond id="a25_a26" atomRefs2="a25 a26" order="S"/>
      <bond id="a26_a27" atomRefs2="a26 a27" order="S"/>
      <bond id="a27_a28" atomRefs2="a27 a28" order="S"/>
      <bond id="a28_a24" atomRefs2="a28 a24" order="S"/>
      <bond id="a44_a45" atomRefs2="a44 a45" order="D"/>
      <bond id="a26_a44" atomRefs2="a26 a44" order="S"/>
      <bond id="a24_a86" atomRefs2="a24 a86" order="S"/>
      <bond id="a25_a87" atomRefs2="a25 a87" order="S"/>
      <bond id="a26_a88" atomRefs2="a26 a88" order="S"/>
      <bond id="a27_a89" atomRefs2="a27 a89" order="S"/>
      <bond id="a27_a90" atomRefs2="a27 a90" order="S"/>
      <bond id="a28_a91" atomRefs2="a28 a91" order="S"/>
      <bond id="a18_a25" atomRefs2="a18 a25" order="S"/>
      <bond id="a13_a28" atomRefs2="a13 a28" order="S"/>
      <bond id="a29_a30" atomRefs2="a29 a30" order="D"/>
      <bond id="a30_a31" atomRefs2="a30 a31" order="S"/>
      <bond id="a31_a32" atomRefs2="a31 a32" order="D"/>
      <bond id="a32_a33" atomRefs2="a32 a33" order="S"/>
      <bond id="a33_a34" atomRefs2="a33 a34" order="D"/>
      <bond id="a34_a29" atomRefs2="a34 a29" order="S"/>
      <bond id="a35_a29" atomRefs2="a35 a29" order="S"/>
      <bond id="a31_a92" atomRefs2="a31 a92" order="S"/>
      <bond id="a32_a93" atomRefs2="a32 a93" order="S"/>
      <bond id="a33_a94" atomRefs2="a33 a94" order="S"/>
      <bond id="a34_a95" atomRefs2="a34 a95" order="S"/>
      <bond id="a35_a96" atomRefs2="a35 a96" order="S"/>
      <bond id="a35_a97" atomRefs2="a35 a97" order="S"/>
      <bond id="a35_a98" atomRefs2="a35 a98" order="S"/>
      <bond id="a36_a37" atomRefs2="a36 a37" order="S"/>
      <bond id="a37_a38" atomRefs2="a37 a38" order="S"/>
      <bond id="a38_a39" atomRefs2="a38 a39" order="S"/>
      <bond id="a39_a40" atomRefs2="a39 a40" order="S"/>
      <bond id="a40_a36" atomRefs2="a40 a36" order="S"/>
      <bond id="a47_a48" atomRefs2="a47 a48" order="D"/>
      <bond id="a47_a49" atomRefs2="a47 a49" order="S"/>
      <bond id="a37_a47" atomRefs2="a37 a47" order="S"/>
      <bond id="a51_a52" atomRefs2="a51 a52" order="D"/>
      <bond id="a51_a53" atomRefs2="a51 a53" order="S"/>
      <bond id="a39_a51" atomRefs2="a39 a51" order="S"/>
      <bond id="a37_a99" atomRefs2="a37 a99" order="S"/>
      <bond id="a38_a100" atomRefs2="a38 a100" order="S"/>
      <bond id="a38_a101" atomRefs2="a38 a101" order="S"/>
      <bond id="a39_a102" atomRefs2="a39 a102" order="S"/>
      <bond id="a40_a103" atomRefs2="a40 a103" order="S"/>
      <bond id="a30_a40" atomRefs2="a30 a40" order="S"/>
      <bond id="a44_a36" atomRefs2="a44 a36" order="S"/>
      <bond id="a53_a5" atomRefs2="a53 a5" order="S"/>
      <bond id="a49_a11" atomRefs2="a49 a11" order="S"/>
    </bondArray>
  </molecule>
</cml>
